# Supplementary material for: Gon4l regulates notochord boundary formation and cell polarity underlying axis extension by repressing adhesion genes
Source: Nat Commun. 2018 Apr 3;9:1319. doi: 10.1038/s41467-018-03715-w (PMC5882663; doi:10.1038/s41467-018-03715-w)
Supplement: Supplementary file 4 — Supplementary Data 1(XLSX 323 kb) [file 41467_2018_3715_MOESM4_ESM.xlsx]

## Sheet: Sheet1
Supplementary data 1: Genes differentially expressed in MZudu mutants v. WTs
Gene name	baseMean	log2FoldChange (WT/MZudu)	lfcSE	stat	pvalue	padj
		(down, up in MZudu)
h1f0	195.535	5.74582	0.314547	18.267	1.52e-74	5.61e-71
histh1l	250.054	4.80994	0.21314	22.5671	9.12e-113	1.35e-108
zgc:110425	735.639	4.74412	0.235318	20.1605	2.18e-90	1.61e-86
CABZ01051641.2	40.9992	4.37396	0.450361	9.71212	2.68e-22	4.4e-20
CFAP70	68.6729	4.29434	0.519562	8.26531	1.39e-16	6.87e-15
HAPLN1 (2 of 2)	17.221	4.06044	0.461077	8.80642	1.29e-18	1.01e-16
si:ch1073-190k2.1	186.969	4.01494	0.248457	16.1595	9.74e-59	1.8e-55
DEPDC1B	6838.1	3.90698	0.230359	16.9603	1.61e-64	3.98e-61
si:dkey-122c11.7	15.4165	3.75546	0.50512	7.4348	1.05e-13	2.94e-12
BX322597.1	10.527	3.73625	0.506548	7.37591	1.63e-13	4.38e-12
si:dkey-210i3.1	9.66465	3.7153	0.525749	7.06669	1.59e-12	3.34e-11
si:ch211-125e6.8	8.29047	3.66792	0.523889	7.00133	2.54e-12	5.09e-11
RFTN1 (2 of 2)	9.83379	3.63698	0.509438	7.13919	9.39e-13	2.08e-11
si:ch211-236p5.3	14.1401	3.62121	0.466219	7.76719	8.02e-15	2.72e-13
dock11	228.155	3.58484	0.233848	15.3298	4.84e-53	7.16e-50
her4.4	7.40432	3.5682	0.52648	6.77747	1.22e-11	2.17e-10
eef2a.2	28.3895	3.53455	0.361527	9.77673	1.42e-22	2.53e-20
si:ch211-113a14.24	65.5929	3.40793	0.376848	9.04325	1.52e-19	1.48e-17
ZNF608	9.14329	3.40551	0.498744	6.82817	8.6e-12	1.56e-10
FP325123.4	42.1368	3.37983	0.39894	8.47202	2.41e-17	1.44e-15
ftr06	7.57942	3.37218	0.515455	6.54215	6.06e-11	9.41e-10
si:ch211-66k16.27	204.726	3.35831	0.208471	16.1092	2.2e-58	3.61e-55
h1fx	98.3047	3.34486	0.254263	13.1551	1.59e-39	1.31e-36
zgc:194285	228.195	3.34256	0.171911	19.4435	3.31e-84	1.63e-80
si:dkey-29p9.3	157.743	3.25871	0.305336	10.6726	1.37e-26	4.05e-24
si:dkey-261m9.12	60.4153	3.22983	0.349372	9.24468	2.36e-20	2.69e-18
si:dkey-189n19.3	10.5673	3.20018	0.488208	6.55495	5.57e-11	8.69e-10
zgc:153405	82.7418	3.20013	0.435033	7.35608	1.89e-13	4.99e-12
CR847906.1	7.49511	3.10724	0.512446	6.06355	1.33e-09	1.58e-08
znf1025	34.2003	3.09326	0.368444	8.39545	4.64e-17	2.57e-15
g0s2	17.0695	3.04454	0.417083	7.29958	2.89e-13	7.2e-12
CU914622.2	11.1376	3.03013	0.51061	5.93433	2.95e-09	3.26e-08
znf1128	7.71429	2.99227	0.526169	5.6869	1.29e-08	1.23e-07
lingo1b	23.3791	2.97953	0.391033	7.61965	2.54e-14	7.85e-13
CU207245.2	29.5487	2.94653	0.336422	8.75843	1.98e-18	1.48e-16
znf1101	45.4311	2.93829	0.301933	9.73161	2.21e-22	3.76e-20
CABZ01019474.1	21.3484	2.87111	0.379183	7.57183	3.68e-14	1.11e-12
si:ch211-113a14.16	14.5755	2.86228	0.40959	6.98816	2.79e-12	5.54e-11
BX470149.1	85.3864	2.77815	0.323548	8.58654	8.96e-18	5.87e-16
BX572103.3	10.6319	2.7779	0.454406	6.11326	9.76e-10	1.18e-08
tgm2b	15.7123	2.76819	0.485579	5.7008	1.19e-08	1.14e-07
itga2.3	17.7452	2.76505	0.553311	4.99728	5.81e-07	3.95e-06
CABZ01032351.2	139.203	2.74788	0.544734	5.04444	4.55e-07	3.17e-06
znf1049	29.7755	2.74718	0.337074	8.15008	3.64e-16	1.68e-14
si:dkey-108k21.15	32.073	2.74208	0.398061	6.88858	5.64e-12	1.06e-10
ca16b	28.183	2.73409	0.323879	8.44171	3.13e-17	1.84e-15
stm	20929.2	2.72543	0.23088	11.8046	3.7e-32	1.82e-29
nlgn3b	30.1068	2.69647	0.316867	8.50979	1.74e-17	1.07e-15
RAC1 (7 of 7)	9.56276	2.69252	0.469721	5.73218	9.91e-09	9.72e-08
si:dkey-11n14.2	7.83226	2.6888	0.487457	5.51598	3.47e-08	3.03e-07
BX324003.3	119.553	2.67818	0.285879	9.36822	7.38e-21	9.1e-19
si:dkey-11f4.20	61.2271	2.67638	0.334653	7.99746	1.27e-15	5.11e-14
si:dkey-14o1.18	251.952	2.67433	0.152741	17.5089	1.23e-68	3.63e-65
dynlt1	303.281	2.65956	0.245746	10.8224	2.7e-27	8.49e-25
FP015855.1	12.2074	2.6372	0.428972	6.14773	7.86e-10	9.68e-09
plgrkt	127.967	2.62356	0.227567	11.5288	9.45e-31	3.88e-28
si:dkey-108k21.10	38.3978	2.6003	0.330799	7.86068	3.82e-15	1.38e-13
si:dkey-242h9.3	13.1748	2.59963	0.420543	6.1816	6.35e-10	7.94e-09
lca5	145.099	2.59534	0.19908	13.0367	7.57e-39	5.89e-36
si:rp71-36a1.3	29.0449	2.59264	0.310909	8.33891	7.5e-17	3.98e-15
si:dkey-261m9.19	56.9166	2.5864	0.353255	7.32164	2.45e-13	6.22e-12
HIST1H4G (4 of 4)	18.1283	2.5829	0.400684	6.44623	1.15e-10	1.66e-09
BX322612.1	8.34839	2.55799	0.467834	5.46773	4.56e-08	3.9e-07
CABZ01060490.3	32.3094	2.5516	0.37115	6.87486	6.2e-12	1.15e-10
CR381579.1	20.0493	2.54437	0.429634	5.92218	3.18e-09	3.48e-08
zbtb12.1	8.22523	2.53406	0.472075	5.36792	7.97e-08	6.5e-07
olfm2b	7.26253	2.52704	0.535526	4.7188	2.37e-06	1.4e-05
si:ch211-214b16.4	13.9341	2.51101	0.406647	6.17493	6.62e-10	8.27e-09
eva1ba	136.606	2.49721	0.20106	12.4202	2.03e-35	1.31e-32
CR735126.1	9.59901	2.47603	0.458994	5.39447	6.87e-08	5.69e-07
si:ch211-113a14.11	22.5521	2.46753	0.405076	6.09152	1.12e-09	1.34e-08
si:ch211-127b16.2	45.4166	2.46137	0.282198	8.72213	2.73e-18	1.93e-16
si:ch211-113a14.18	100.033	2.4504	0.417116	5.87463	4.24e-09	4.51e-08
hhla2b.1	12.6029	2.4474	0.410056	5.96845	2.4e-09	2.7e-08
gusb	2013.91	2.4449	0.212042	11.5303	9.29e-31	3.88e-28
CABZ01074982.1	7.89885	2.4372	0.50474	4.82862	1.37e-06	8.61e-06
CR450780.3	8.40254	2.43553	0.495862	4.91171	9.03e-07	5.85e-06
si:ch211-110e21.3	10.9142	2.43453	0.426616	5.7066	1.15e-08	1.11e-07
si:dkey-14o6.1	8.40441	2.42998	0.539264	4.5061	6.6e-06	3.54e-05
si:dkey-269o24.6	38.6283	2.42197	0.317689	7.62372	2.46e-14	7.66e-13
si:dkeyp-35e5.9	23.9751	2.40299	0.357115	6.72891	1.71e-11	2.94e-10
si:dkey-82i20.2	32.5867	2.40196	0.309327	7.76512	8.16e-15	2.76e-13
AC024175.11	153.183	2.39663	0.393203	6.09514	1.09e-09	1.32e-08
si:ch73-18b11.2	108.537	2.37541	0.27104	8.76406	1.88e-18	1.42e-16
itga10	11.9717	2.3489	0.476512	4.92936	8.25e-07	5.38e-06
ftr03	7.37157	2.34186	0.484484	4.83372	1.34e-06	8.4e-06
lrrc74b	8.30262	2.32425	0.456736	5.08883	3.6e-07	2.56e-06
si:zfos-754c12.1	57.2305	2.32094	0.539034	4.30574	1.66e-05	8.12e-05
si:dkey-73p2.4	32.2572	2.3184	0.327132	7.08705	1.37e-12	2.93e-11
znf1130	21.9338	2.30734	0.364121	6.33673	2.35e-10	3.18e-09
cracr2b	11.5934	2.30432	0.441717	5.21672	1.82e-07	1.39e-06
zgc:92161	8.12286	2.30145	0.483825	4.75678	1.97e-06	1.19e-05
zgc:163061	31.225	2.29874	0.347414	6.61671	3.67e-11	5.91e-10
znf1121	14.937	2.29579	0.377512	6.08136	1.19e-09	1.42e-08
BX004876.1	67.9829	2.26694	0.257874	8.79089	1.48e-18	1.15e-16
si:ch211-152f23.5	9.15273	2.24925	0.445797	5.04545	4.52e-07	3.15e-06
fetub	57694.5	2.24081	0.201723	11.1084	1.14e-28	3.84e-26
golim4b	39.7904	2.23281	0.274195	8.14314	3.85e-16	1.75e-14
zgc:194989	9.70086	2.22854	0.491085	4.53799	5.68e-06	3.09e-05
si:dkey-6d5.1	27.7585	2.21616	0.317296	6.98453	2.86e-12	5.66e-11
zmp:0000001167	170.036	2.21389	0.183674	12.0534	1.86e-33	1.1e-30
BX321887.1	124.898	2.20901	0.189953	11.6292	2.93e-31	1.35e-28
evlb	8.376	2.20636	0.461832	4.77741	1.78e-06	1.08e-05
CABZ01002768.2	7.6051	2.2061	0.461898	4.77616	1.79e-06	1.09e-05
si:dkey-7j22.1	57.1278	2.1936	0.287472	7.63065	2.34e-14	7.35e-13
PPP1R36	30.9829	2.18511	0.365397	5.98011	2.23e-09	2.52e-08
mustn1a	39.4051	2.18353	0.284365	7.67862	1.61e-14	5.16e-13
tagapa	45.865	2.18214	0.262668	8.3076	9.77e-17	5.04e-15
znf1122	100.611	2.17831	0.248441	8.76791	1.82e-18	1.38e-16
acy3.2	156.77	2.17051	0.183272	11.8431	2.34e-32	1.19e-29
akap17a	457.532	2.16618	0.240191	9.01858	1.91e-19	1.8e-17
naca	14721.8	2.16422	0.225344	9.60411	7.68e-22	1.14e-19
znf1063	98.9229	2.15572	0.229206	9.4052	5.19e-21	6.51e-19
si:dkey-7j22.2	21.1491	2.1429	0.339938	6.30378	2.9e-10	3.9e-09
znf1056	22.8368	2.13051	0.32001	6.65765	2.78e-11	4.6e-10
mansc1	388.854	2.12993	0.219561	9.70086	2.99e-22	4.81e-20
znf1136	22.0582	2.11604	0.325919	6.49253	8.44e-11	1.26e-09
lrrfip1b	26.9926	2.11411	0.299711	7.05383	1.74e-12	3.62e-11
ppp2r5a	181.046	2.11099	0.208015	10.1483	3.37e-24	7.56e-22
MBD1 (2 of 2)	68.3313	2.09844	0.245453	8.54923	1.24e-17	8.04e-16
sec14l1	63.301	2.09517	0.215367	9.72836	2.28e-22	3.84e-20
PYURF	97.1071	2.09388	0.219985	9.51829	1.76e-21	2.46e-19
si:dkey-126g1.9	1968.38	2.09275	0.18278	11.4496	2.36e-30	9.2e-28
chrm4a	11.0784	2.08915	0.472977	4.41703	1e-05	5.11e-05
ednrab	12.632	2.08564	0.421973	4.94258	7.71e-07	5.08e-06
h1m	123.736	2.07511	0.24149	8.59297	8.47e-18	5.59e-16
ddx43	614.214	2.07401	0.139885	14.8266	9.86e-50	1.33e-46
hsp90ab1	25411.3	2.06827	0.200549	10.313	6.15e-25	1.54e-22
tmsb	34.2401	2.06815	0.348302	5.93781	2.89e-09	3.2e-08
si:dkeyp-35e5.10	8.20373	2.05967	0.449979	4.57725	4.71e-06	2.61e-05
si:dkey-205h13.2	11.8296	2.05465	0.409627	5.01589	5.28e-07	3.62e-06
il23r	340.983	2.0523	0.211485	9.70424	2.89e-22	4.7e-20
CR391991.3	10.7299	2.02875	0.413626	4.90478	9.35e-07	6.04e-06
EML6	17.5889	2.02867	0.370036	5.48235	4.2e-08	3.61e-07
RRP1B	5007.93	2.0203	0.240803	8.38984	4.87e-17	2.67e-15
CABZ01113061.1	15.1002	2.01831	0.377701	5.34368	9.11e-08	7.35e-07
CU929447.2	238.975	2.01817	0.255407	7.90175	2.75e-15	1.02e-13
tmem176l.3a	76.9603	2.01731	0.20496	9.84248	7.39e-23	1.37e-20
olig3	301.558	2.01653	0.272432	7.40198	1.34e-13	3.65e-12
gpatch3	910.488	2.01371	0.186751	10.7829	4.15e-27	1.28e-24
tsga10	11.6601	2.01159	0.411263	4.89124	1e-06	6.42e-06
si:ch211-249o11.5	7.15474	2.00615	0.48618	4.12636	3.69e-05	0.000163876
cers4b	21.1742	2.00319	0.554439	3.613	0.000302676	0.00107694
dck	54.6918	1.99499	0.298542	6.68245	2.35e-11	3.94e-10
loxhd1a	10.373	1.99247	0.421829	4.7234	2.32e-06	1.37e-05
b3gnt2l	32.4905	1.98187	0.298136	6.64755	2.98e-11	4.91e-10
morn3	7.56743	1.98127	0.482127	4.10943	3.97e-05	0.000174584
cyp11a1	252.541	1.98126	0.206186	9.60908	7.32e-22	1.09e-19
rpl26	8516.33	1.97859	0.189698	10.4302	1.8e-25	4.77e-23
FP325123.1	21.3957	1.97651	0.389745	5.0713	3.95e-07	2.78e-06
camk1gb	15.2294	1.97103	0.36841	5.35011	8.79e-08	7.1e-07
si:ch211-79g12.1	15.5089	1.96755	0.373424	5.26895	1.37e-07	1.07e-06
BX547934.1	204.535	1.96686	0.216709	9.07602	1.13e-19	1.15e-17
si:ch211-113a14.15	65.3442	1.96426	0.45599	4.30769	1.65e-05	8.05e-05
ankrd6a	131.85	1.96402	0.230153	8.53352	1.42e-17	8.94e-16
s100t	41.6263	1.9571	0.270156	7.24433	4.35e-13	1.04e-11
znf994	8.57161	1.95297	0.479721	4.07106	4.68e-05	0.000202796
H3F3A (3 of 3)	11420.4	1.94983	0.146077	13.348	1.22e-40	1.13e-37
ptk2ba	15.6606	1.94655	0.431376	4.51242	6.41e-06	3.44e-05
dkc1	7459.22	1.94639	0.197716	9.84439	7.25e-23	1.36e-20
ndr2	33.9952	1.94245	0.312195	6.22191	4.91e-10	6.31e-09
PLEKHG4B (2 of 2)	181.635	1.94187	0.144286	13.4585	2.75e-41	2.9e-38
samsn1b	7.70902	1.93912	0.477585	4.06027	4.9e-05	0.00021141
wu:fc75a09	22.4254	1.93581	0.536841	3.60594	0.000311028	0.00110189
NPNT (2 of 2)	54.1131	1.93443	0.293477	6.59142	4.36e-11	6.9e-10
ppig	6441.56	1.93177	0.216432	8.92554	4.44e-19	3.86e-17
si:dkey-103d23.5	24.9095	1.93079	0.306025	6.30926	2.8e-10	3.78e-09
trim55a	152.552	1.92442	0.167589	11.483	1.61e-30	6.42e-28
cyp1c1	38.2646	1.91971	0.353366	5.43263	5.55e-08	4.69e-07
TRPM4 (3 of 4)	10.8398	1.90734	0.420027	4.54099	5.6e-06	3.05e-05
znf1095	19.4003	1.90655	0.332828	5.72834	1.01e-08	9.92e-08
si:dkey-16p19.5	114.081	1.90295	0.257052	7.40297	1.33e-13	3.63e-12
anp32b	13627.9	1.90287	0.224594	8.47252	2.4e-17	1.44e-15
RSBN1	634.961	1.8997	0.194759	9.75413	1.77e-22	3.08e-20
CABZ01057488.1	31.0427	1.89313	0.272176	6.95552	3.51e-12	6.89e-11
PDGFD	24.3447	1.89125	0.370095	5.11018	3.22e-07	2.32e-06
aplp1	9.09748	1.89064	0.442268	4.27487	1.91e-05	9.17e-05
txnl1	5033.76	1.86893	0.181429	10.3012	6.96e-25	1.72e-22
znf1075	12.899	1.86564	0.382766	4.87409	1.09e-06	6.95e-06
hirip3	2456.01	1.86555	0.180085	10.3593	3.8e-25	9.86e-23
rplp1	11433.1	1.86487	0.17171	10.8606	1.78e-27	5.71e-25
hmgb2b	12733.3	1.86343	0.155294	11.9993	3.58e-33	1.96e-30
thumpd1	732.999	1.86264	0.155071	12.0115	3.09e-33	1.76e-30
si:dkey-56m15.8	9.29298	1.85332	0.443546	4.17841	2.94e-05	0.000133953
rims1a	11.0545	1.85263	0.428431	4.32422	1.53e-05	7.52e-05
ccr6a	20.5711	1.85048	0.41111	4.50118	6.76e-06	3.61e-05
NCBP3	1338.27	1.83838	0.198803	9.24727	2.3e-20	2.64e-18
si:dkey-108k21.9	1129.52	1.8356	0.252243	7.27711	3.41e-13	8.4e-12
si:ch211-145h19.5	18.518	1.83499	0.403828	4.54399	5.52e-06	3.01e-05
si:ch211-207c6.7	16.1779	1.83	0.372867	4.90793	9.2e-07	5.96e-06
TNFRSF14 (5 of 8)	8.47817	1.82236	0.470763	3.87109	0.000108352	0.000433348
ccdc157	54.6139	1.81908	0.277575	6.5535	5.62e-11	8.76e-10
nfat5a	159.474	1.81808	0.225459	8.06389	7.39e-16	3.14e-14
ikbip	806.279	1.81766	0.216551	8.3937	4.71e-17	2.59e-15
tmem82	9.40125	1.81739	0.439896	4.1314	3.61e-05	0.00016066
top1l	12046.2	1.81351	0.211054	8.59263	8.5e-18	5.59e-16
mxa	12.6083	1.8117	0.389038	4.65687	3.21e-06	1.84e-05
calr3b	2757.22	1.80235	0.376836	4.78285	1.73e-06	1.06e-05
has2	135.743	1.80097	0.204902	8.78942	1.5e-18	1.16e-16
si:dkey-253d23.4	20.1667	1.79781	0.359905	4.99523	5.88e-07	3.99e-06
ZNF70 (1 of 2)	115.34	1.7966	0.185933	9.66261	4.35e-22	6.77e-20
dus3l	769.133	1.79325	0.204761	8.75777	1.99e-18	1.48e-16
prrx1a	35.09	1.79216	0.307825	5.82203	5.81e-09	6e-08
AC024175.10	18.7643	1.78732	0.417363	4.28242	1.85e-05	8.91e-05
CT737138.1	12.3652	1.78488	0.447612	3.98755	6.68e-05	0.000279703
si:ch211-113a14.22	20.7778	1.78135	0.539964	3.29901	0.000970256	0.00300814
CPLX1 (2 of 2)	12.0826	1.77981	0.407522	4.36739	1.26e-05	6.3e-05
chd2	1125.9	1.77858	0.159734	11.1346	8.51e-29	3e-26
zcchc7	606.063	1.77666	0.1733	10.252	1.16e-24	2.77e-22
mcm2	1960.69	1.77239	0.187618	9.44682	3.49e-21	4.61e-19
esf1	2580.69	1.77157	0.218427	8.11057	5.04e-16	2.25e-14
snrpf	2662.29	1.77061	0.228914	7.73482	1.04e-14	3.41e-13
si:ch211-160d14.9	63.9115	1.7647	0.24512	7.19933	6.05e-13	1.39e-11
alox5a	9.42351	1.76355	0.458088	3.8498	0.000118216	0.00046837
loxhd1b	33.6765	1.76108	0.338625	5.20068	1.99e-07	1.5e-06
PRRT4 (2 of 2)	8.28737	1.75499	0.459147	3.82229	0.000132219	0.000516248
dytn	7.30042	1.754	0.499062	3.51459	0.000440429	0.00149586
cpm	148.149	1.7459	0.184263	9.47508	2.67e-21	3.62e-19
hdgfrp2	3145.51	1.73356	0.189447	9.15061	5.66e-20	6.16e-18
si:ch211-223a21.1	41.2056	1.73347	0.272601	6.35899	2.03e-10	2.79e-09
ZMAT1	170.472	1.73345	0.209171	8.28721	1.16e-16	5.78e-15
si:dkey-242k1.6	85.5695	1.73088	0.218229	7.9315	2.17e-15	8.28e-14
si:ch211-60j9.3	16.1731	1.72861	0.376311	4.59357	4.36e-06	2.44e-05
nkx6.2	123.269	1.72465	0.235306	7.32942	2.31e-13	5.92e-12
si:dkey-146c18.6	14.7893	1.7241	0.455846	3.78221	0.000155444	0.000594383
si:dkey-261m9.15	13.1903	1.72234	0.370833	4.6445	3.41e-06	1.95e-05
gon4l	1011	1.72118	0.145104	11.8616	1.87e-32	9.9e-30
phf20b	434.753	1.72116	0.208694	8.24729	1.62e-16	7.94e-15
rbm25b	2599.63	1.71865	0.18935	9.07659	1.12e-19	1.15e-17
nop2	4338.24	1.71831	0.212786	8.0753	6.73e-16	2.89e-14
rwdd1	1749	1.71822	0.205401	8.36524	6e-17	3.22e-15
si:ch211-284e13.9	7.11391	1.7181	0.461578	3.72224	0.000197464	0.000736596
zgc:173585	57.8335	1.71696	0.465324	3.68981	0.000224423	0.000826123
dhx33	1150.83	1.71608	0.18239	9.40884	5.02e-21	6.38e-19
hmgb2a	18174	1.71563	0.192504	8.91218	5e-19	4.26e-17
arhgef10la	30.3695	1.7139	0.51413	3.33359	0.000857333	0.00269474
pdcd7	347.963	1.71358	0.208249	8.22849	1.9e-16	9.05e-15
cacng6a	8.23932	1.71355	0.471927	3.63096	0.000282365	0.00101296
si:dkey-206f10.5	14.2068	1.71282	0.372598	4.59695	4.29e-06	2.41e-05
C21H5orf24 (2 of 2)	48.9369	1.70648	0.251186	6.7937	1.09e-11	1.96e-10
EPS15L1 (2 of 2)	37.7004	1.70605	0.281127	6.06862	1.29e-09	1.54e-08
arnt	1031.52	1.70581	0.197892	8.61991	6.7e-18	4.49e-16
tfap4	723.879	1.7015	0.187459	9.07665	1.12e-19	1.15e-17
CLPB	225.676	1.70146	0.208809	8.1484	3.69e-16	1.7e-14
MUM1L1	641.763	1.7004	0.172666	9.84789	7e-23	1.35e-20
tert	98.3152	1.70027	0.203157	8.36924	5.8e-17	3.14e-15
SHF	14.8451	1.69902	0.382214	4.4452	8.78e-06	4.55e-05
mphosph10	4185.04	1.69689	0.216597	7.83431	4.71e-15	1.68e-13
si:ch73-281n10.2	41083.5	1.69354	0.222014	7.62806	2.38e-14	7.46e-13
fam133b	2243.01	1.69074	0.219555	7.70076	1.35e-14	4.4e-13
si:dkeyp-44b5.5	33.0428	1.68796	0.299382	5.63813	1.72e-08	1.59e-07
atp1a1a.3	10.4566	1.6877	0.425577	3.96567	7.32e-05	0.000304237
gdpd4a	7.60802	1.68698	0.463002	3.64358	0.000268877	0.000969977
ensaa	12.9826	1.68585	0.412212	4.08977	4.32e-05	0.000188264
TIMP4 (1 of 3)	768.194	1.68439	0.372703	4.51937	6.2e-06	3.34e-05
zgc:173714	10.2488	1.68401	0.433358	3.88595	0.000101931	0.000410553
RBM33 (1 of 2)	1644.94	1.68394	0.166844	10.0929	5.94e-24	1.29e-21
sox32	144.797	1.68322	0.194241	8.66566	4.49e-18	3.05e-16
znf974	29.4681	1.67955	0.304362	5.51827	3.42e-08	3e-07
mybbp1a	3537.27	1.67907	0.168983	9.93631	2.89e-23	5.87e-21
si:dkey-261m9.8	14.0494	1.67688	0.380931	4.40206	1.07e-05	5.45e-05
eif5b	3891.99	1.67555	0.202807	8.2618	1.43e-16	7.05e-15
nt5c2b	781.597	1.67521	0.172923	9.68763	3.4e-22	5.36e-20
a1cf	1693.26	1.67517	0.183743	9.11694	7.73e-20	8.17e-18
TMEM233	52.9387	1.67354	0.285513	5.86151	4.59e-09	4.85e-08
invs	145.337	1.67227	0.241662	6.91987	4.52e-12	8.64e-11
MAP10	109.075	1.67205	0.195845	8.53764	1.37e-17	8.81e-16
gpkow	1021.11	1.66955	0.198899	8.39393	4.7e-17	2.59e-15
utp3	3470.1	1.66866	0.23165	7.20338	5.87e-13	1.36e-11
snrnp35	170.711	1.66781	0.161119	10.3514	4.12e-25	1.05e-22
dido1	4361	1.66754	0.177086	9.41659	4.66e-21	6.05e-19
txn	1377.94	1.66659	0.211904	7.86485	3.7e-15	1.34e-13
si:ch211-245n8.4	14.571	1.66656	0.392759	4.24323	2.2e-05	0.000104066
onecut1	80.4243	1.66587	0.289321	5.75786	8.52e-09	8.47e-08
BX005448.1	48.3343	1.66342	0.252022	6.60031	4.1e-11	6.53e-10
si:dkey-67c22.2	5942.77	1.66192	0.167905	9.89797	4.25e-23	8.38e-21
diabloa	697.21	1.65859	0.184603	8.98464	2.6e-19	2.4e-17
eif1ad	515.971	1.65527	0.199385	8.30186	1.02e-16	5.19e-15
bicc2	22.1204	1.65493	0.368385	4.4924	7.04e-06	3.75e-05
si:ch73-46n24.6	17.7199	1.65309	0.368021	4.49184	7.06e-06	3.75e-05
CABZ01112575.1	189.255	1.65276	0.186199	8.87632	6.91e-19	5.74e-17
CABZ01089963.1	43.0775	1.65147	0.246283	6.70559	2.01e-11	3.4e-10
mrto4	1328.72	1.64952	0.195715	8.42815	3.51e-17	2.01e-15
si:dkeyp-85d8.5	21.5054	1.64588	0.438034	3.75742	0.000171676	0.000650234
si:ch211-120c15.3	14.3694	1.64491	0.374444	4.39294	1.12e-05	5.67e-05
ythdc1	1293.02	1.63933	0.185852	8.82063	1.14e-18	9.06e-17
si:dkey-53f14.5	141.559	1.63788	0.254417	6.43778	1.21e-10	1.74e-09
CR759907.2	97.62	1.63695	0.439897	3.72121	0.000198274	0.000739058
IWS1	8791.24	1.63302	0.239369	6.82221	8.97e-12	1.62e-10
trim35-27	73.5704	1.63249	0.270765	6.02918	1.65e-09	1.91e-08
zc3h13	4019.36	1.62957	0.180515	9.02734	1.76e-19	1.68e-17
zgc:113324	36.9625	1.62865	0.253231	6.43146	1.26e-10	1.81e-09
rpl36	2548.37	1.62788	0.200671	8.11215	4.97e-16	2.23e-14
map7d1a	936.564	1.62431	0.395076	4.11138	3.93e-05	0.00017327
wu:fb18f06	1274.39	1.62205	0.198743	8.16154	3.31e-16	1.54e-14
tbx6	3511.86	1.62003	0.190769	8.49212	2.03e-17	1.24e-15
OSBPL8	20.0241	1.6198	0.348951	4.64191	3.45e-06	1.97e-05
si:ch211-149l1.2	441.698	1.61946	0.184344	8.78497	1.56e-18	1.19e-16
CABZ01087512.1	7.3479	1.61843	0.468586	3.45387	0.000552607	0.00182901
ube2v1	744.266	1.61812	0.120557	13.422	4.49e-41	4.43e-38
duox	30.8891	1.61282	0.273063	5.9064	3.5e-09	3.78e-08
SERPINA10 (2 of 2)	36.7804	1.61281	0.290734	5.54737	2.9e-08	2.57e-07
rps15a	3763.1	1.61236	0.163281	9.87473	5.36e-23	1.04e-20
CABZ01068208.1	121.141	1.61206	0.27844	5.78961	7.06e-09	7.13e-08
FKBP15 (1 of 2)	570.061	1.61196	0.131437	12.2641	1.41e-34	8.7e-32
rc3h1	328.853	1.61165	0.180365	8.93546	4.05e-19	3.55e-17
luc7l3	2450.41	1.61079	0.226582	7.10907	1.17e-12	2.53e-11
znf1088	15.8091	1.60918	0.388465	4.14241	3.44e-05	0.000154116
kcnj13	197.877	1.60493	0.198395	8.08958	5.99e-16	2.61e-14
GSK3B (2 of 2)	62.4519	1.60335	0.211191	7.59197	3.15e-14	9.57e-13
nusap1	1088.04	1.60234	0.192782	8.31163	9.44e-17	4.92e-15
zgc:65851	263.269	1.60229	0.246075	6.51142	7.44e-11	1.13e-09
mpp3b	7.46505	1.60148	0.458912	3.48974	0.000483491	0.00162533
si:ch211-173m16.1	17.4122	1.59899	0.364349	4.38862	1.14e-05	5.77e-05
BX936350.1	24.4847	1.5988	0.388042	4.12018	3.79e-05	0.000167919
barhl2	32.2524	1.59601	0.289257	5.51762	3.44e-08	3.01e-07
atrx	3406.29	1.59526	0.179312	8.89656	5.76e-19	4.82e-17
mns1	543.092	1.5862	0.245556	6.45964	1.05e-10	1.53e-09
prdm8	112.993	1.58543	0.236523	6.70306	2.04e-11	3.46e-10
nop58	7534.11	1.58527	0.180143	8.8001	1.37e-18	1.06e-16
si:dkey-108k21.26	9.17353	1.58507	0.45959	3.44887	0.000562938	0.00185821
nsrp1	1677.5	1.58463	0.225614	7.02363	2.16e-12	4.41e-11
her5	275.165	1.58332	0.221108	7.16085	8.02e-13	1.81e-11
znf1129	33.9249	1.58139	0.257513	6.14101	8.2e-10	1.01e-08
sart3	2145.04	1.58082	0.195436	8.08866	6.03e-16	2.62e-14
stk40	421.478	1.57756	0.176382	8.944	3.75e-19	3.35e-17
dnajc21	898.651	1.57597	0.164202	9.59777	8.17e-22	1.2e-19
si:dkey-253d23.3	34.5967	1.57595	0.280928	5.6098	2.03e-08	1.84e-07
exosc8	1082.9	1.57414	0.233598	6.73865	1.6e-11	2.77e-10
lft2	64.771	1.57364	0.206713	7.61266	2.69e-14	8.26e-13
nucks1b	3792.75	1.57236	0.180052	8.73279	2.48e-18	1.78e-16
traf3ip1	202.822	1.57194	0.236731	6.6402	3.13e-11	5.12e-10
ssrp1a	2950	1.57154	0.179936	8.73388	2.46e-18	1.78e-16
si:ch211-106j21.5	11.4627	1.57138	0.533179	2.94719	0.00320675	0.00851794
PRRT4 (1 of 2)	22.4044	1.57063	0.342375	4.58746	4.49e-06	2.5e-05
btr18	27.3595	1.57028	0.306062	5.13059	2.89e-07	2.1e-06
CR848788.1	9.46533	1.56899	0.437529	3.58603	0.000335746	0.00117986
si:dkey-81e3.2	12.7722	1.56735	0.38278	4.09466	4.23e-05	0.000184776
si:dkey-108k21.21	11.086	1.56471	0.430506	3.63459	0.000278424	0.00100076
ppfia4	25.6976	1.56224	0.324601	4.8128	1.49e-06	9.25e-06
gpd1b	459.276	1.5591	0.170945	9.1205	7.48e-20	7.96e-18
tbx1	379.608	1.55861	0.183644	8.48712	2.12e-17	1.28e-15
STX19	44.5047	1.55839	0.242126	6.43628	1.22e-10	1.75e-09
ddx24	1174.34	1.55726	0.18674	8.33921	7.48e-17	3.98e-15
ugp2a	14.1134	1.55492	0.37124	4.18845	2.81e-05	0.000129098
cyp51	418.608	1.55352	0.548734	2.8311	0.0046388	0.0117002
sptb	14.8295	1.55313	0.439732	3.53199	0.000412448	0.00141217
nop56	8206.19	1.55162	0.161723	9.59434	8.45e-22	1.23e-19
pygo2	839.942	1.54745	0.139927	11.059	1.98e-28	6.52e-26
nufip1	663.392	1.54718	0.157653	9.81383	9.82e-23	1.77e-20
si:dkey-7i4.7	529.912	1.54687	0.224211	6.89917	5.23e-12	9.85e-11
ccdc151	12.9153	1.54609	0.401842	3.84752	0.00011932	0.000471858
dnmt3bb.2	1668.82	1.54536	0.0921392	16.772	3.91e-63	8.26e-60
CCDC57	314.65	1.54286	0.171303	9.00663	2.12e-19	1.99e-17
nol12	852.208	1.5428	0.210989	7.31222	2.63e-13	6.64e-12
gas8	238.63	1.5428	0.186123	8.28915	1.14e-16	5.7e-15
hnrnpc	3211.53	1.53928	0.226712	6.78958	1.12e-11	2.01e-10
SLC4A3	7.84961	1.53851	0.447263	3.43983	0.00058209	0.0019146
igf2bp1	3072.31	1.53685	0.190274	8.07703	6.64e-16	2.85e-14
ahi1	446.63	1.53327	0.189671	8.08383	6.28e-16	2.72e-14
npm2b	384.561	1.53255	0.234701	6.52979	6.59e-11	1.01e-09
si:ch73-167c12.2	23.7056	1.53193	0.335861	4.56119	5.09e-06	2.81e-05
rbm27	351.32	1.53024	0.188683	8.11014	5.06e-16	2.25e-14
zdhhc23a	26.136	1.52957	0.379972	4.02548	5.69e-05	0.000241642
baz1b	3042.25	1.52828	0.185352	8.2453	1.65e-16	8.02e-15
srrt	3092.46	1.52566	0.18159	8.40164	4.4e-17	2.48e-15
lamb4	78.442	1.52487	0.309087	4.93346	8.08e-07	5.29e-06
macrod2	280.346	1.52285	0.195479	7.79035	6.68e-15	2.3e-13
sox17	158.43	1.52251	0.163595	9.30663	1.32e-20	1.56e-18
si:ch73-361h17.1	28.2495	1.52003	0.323196	4.70313	2.56e-06	1.5e-05
rsrc1	480.012	1.5195	0.202404	7.50726	6.04e-14	1.75e-12
slc31a1	1775.2	1.51861	0.152901	9.93195	3.02e-23	6.04e-21
znf1029	21.6653	1.51754	0.310388	4.88916	1.01e-06	6.48e-06
smarca4a	8746.55	1.5162	0.147892	10.2521	1.16e-24	2.77e-22
CABZ01051641.1	22.8933	1.51267	0.307768	4.91496	8.88e-07	5.76e-06
si:dkey-57k17.1	21.5409	1.51213	0.327562	4.61632	3.91e-06	2.21e-05
si:ch211-162i8.4	9.06506	1.51172	0.437817	3.45286	0.000554669	0.00183471
cyr61l1	26.9146	1.51154	0.278836	5.42087	5.93e-08	4.98e-07
anxa1a	4798.59	1.51039	0.148996	10.1371	3.78e-24	8.35e-22
MTERF4	67.7943	1.51035	0.242092	6.23872	4.41e-10	5.7e-09
si:dkeyp-38g8.5	16.8761	1.50972	0.338838	4.4556	8.37e-06	4.36e-05
zgc:174650	8.92684	1.50971	0.455023	3.31787	0.000907063	0.00283299
si:dkey-92i17.2	863.565	1.50929	0.202521	7.45252	9.16e-14	2.59e-12
akap9	858.118	1.50893	0.170801	8.83441	1.01e-18	8.05e-17
ankzf1	621.18	1.50869	0.209072	7.21612	5.35e-13	1.26e-11
si:ch211-113a14.29	105.908	1.50807	0.323643	4.65966	3.17e-06	1.82e-05
BX511034.1	103.357	1.50779	0.411419	3.66486	0.000247479	0.000901573
prpf38b	1957.12	1.50715	0.201283	7.48771	7.01e-14	2.01e-12
rps18	2237.63	1.50478	0.166061	9.06161	1.29e-19	1.28e-17
srfbp1	750.407	1.50201	0.160574	9.35402	8.44e-21	1.03e-18
hkdc1	2574.48	1.50035	0.186435	8.04758	8.44e-16	3.51e-14
wu:fe11b02	230.327	1.4993	0.262228	5.71752	1.08e-08	1.05e-07
meis2b	744.975	1.49728	0.129254	11.584	4.97e-31	2.16e-28
cactin	1547.88	1.49584	0.202107	7.40119	1.35e-13	3.66e-12
hnf1ba	814.361	1.49511	0.133776	11.1762	5.33e-29	1.92e-26
smc1al	8508.16	1.49315	0.193654	7.71038	1.25e-14	4.1e-13
taf3	1308.29	1.49168	0.195589	7.62659	2.41e-14	7.53e-13
si:dkey-7i4.9	38.1373	1.49154	0.261664	5.7002	1.2e-08	1.14e-07
mhc1uka	7.95736	1.49085	0.47561	3.13461	0.0017208	0.00496382
rrbp1b	2391.02	1.49036	0.208755	7.13926	9.38e-13	2.08e-11
knop1	1520.07	1.48807	0.23688	6.28193	3.34e-10	4.42e-09
aqr	1264.23	1.48799	0.240566	6.18537	6.2e-10	7.79e-09
bms1	4627.46	1.48578	0.187044	7.94348	1.97e-15	7.62e-14
si:dkey-52d15.1	141.439	1.48578	0.297231	4.99873	5.77e-07	3.93e-06
ttll10	12.4149	1.48346	0.371393	3.9943	6.49e-05	0.00027279
ssb	3740.92	1.48301	0.192552	7.70189	1.34e-14	4.37e-13
daxx	1342.36	1.48179	0.199959	7.41047	1.26e-13	3.46e-12
kpna3	3734.08	1.48084	0.163951	9.03221	1.68e-19	1.62e-17
phrf1	1212.72	1.47655	0.164803	8.95944	3.26e-19	2.94e-17
twist1a	77.1992	1.47597	0.214226	6.88978	5.59e-12	1.05e-10
ddx27	2277.63	1.47489	0.200679	7.34947	1.99e-13	5.21e-12
sp5l	2414.61	1.47418	0.114979	12.8213	1.25e-37	8.78e-35
antxr1c	28.3199	1.47391	0.334518	4.40606	1.05e-05	5.36e-05
si:ch211-235m3.5	21.1849	1.47311	0.34077	4.32287	1.54e-05	7.56e-05
CCDC69	252.019	1.47189	0.251837	5.84462	5.08e-09	5.3e-08
C22H6orf89	261.006	1.46951	0.197364	7.4457	9.64e-14	2.72e-12
anp32a	7696.49	1.46773	0.208501	7.03941	1.93e-12	3.98e-11
PLEKHG4B (1 of 2)	140.983	1.46736	0.1591	9.22286	2.89e-20	3.24e-18
rprd2b	631.332	1.46716	0.189612	7.73767	1.01e-14	3.34e-13
zgc:163098	1056.44	1.4664	0.181256	8.09023	5.96e-16	2.6e-14
nkx2.1	15.7334	1.46619	0.384001	3.81819	0.000134432	0.000523506
FP325123.2	13.967	1.46595	0.463609	3.16204	0.00156665	0.00457396
aggf1	433.119	1.46467	0.192653	7.60262	2.9e-14	8.89e-13
col17a1a	10.8607	1.46447	0.4002	3.65935	0.000252852	0.000918888
rln3a	9.70621	1.46438	0.422021	3.46993	0.000520598	0.00173548
si:ch211-182a13.1	38.8125	1.46354	0.282743	5.17623	2.26e-07	1.69e-06
cntnap2b	14.9454	1.46343	0.55606	2.63178	0.00849394	0.0195723
zgc:174862	18.6564	1.46301	0.55605	2.63108	0.00851129	0.0196092
ttf1	762.337	1.46172	0.194833	7.50244	6.26e-14	1.81e-12
agpat9l	146.673	1.46155	0.173251	8.43602	3.28e-17	1.91e-15
surf6	1664.61	1.45991	0.205175	7.11547	1.12e-12	2.43e-11
rsf1b.1	5248.99	1.45946	0.223557	6.52837	6.65e-11	1.02e-09
si:dkey-43p13.5	7.91648	1.4585	0.509464	2.86282	0.0041989	0.0107445
ANKRD7	402.02	1.45773	0.163441	8.919	4.7e-19	4.02e-17
ipo7	1967.66	1.45735	0.149838	9.72611	2.33e-22	3.88e-20
si:zfos-44a5.1	68.8815	1.45626	0.272523	5.34362	9.11e-08	7.35e-07
si:dkey-238k10.2	7.09245	1.45135	0.480505	3.02048	0.00252374	0.00691854
nkd2a	42.4934	1.4511	0.256854	5.64951	1.61e-08	1.49e-07
baz1a	561.112	1.44911	0.207056	6.99862	2.59e-12	5.18e-11
lzic	68.9948	1.44821	0.225311	6.42759	1.3e-10	1.85e-09
pbxip1b	175.881	1.44628	0.225545	6.41237	1.43e-10	2.03e-09
irx3b	182.644	1.44229	0.246742	5.84534	5.06e-09	5.29e-08
asb6	160.632	1.44202	0.183281	7.86782	3.61e-15	1.31e-13
si:dkey-108k21.27	15.958	1.4416	0.379606	3.79763	0.000146083	0.000561784
birc7	9.54547	1.44088	0.415933	3.4642	0.000531807	0.00176926
ved	1896.07	1.4401	0.149838	9.61102	7.18e-22	1.08e-19
xbp1	2975.07	1.43991	0.196812	7.31616	2.55e-13	6.47e-12
si:dkey-7j22.4	70.9581	1.43881	0.28642	5.02343	5.08e-07	3.49e-06
si:rp71-68n21.12	17.4013	1.43807	0.412759	3.48405	0.000493883	0.00165575
eve1	659.065	1.43572	0.150404	9.54578	1.35e-21	1.92e-19
anxa6	631.136	1.43438	0.163912	8.75094	2.12e-18	1.55e-16
si:dkey-229e3.2	63.3459	1.43369	0.199138	7.1995	6.04e-13	1.39e-11
CT573322.1	9.66427	1.43367	0.409285	3.50286	0.000460294	0.00155477
mbd6	328.425	1.43108	0.172937	8.27515	1.28e-16	6.35e-15
TRPM4 (1 of 4)	102.431	1.42976	0.264462	5.40629	6.43e-08	5.36e-07
hspb1	34296.2	1.42932	0.128541	11.1196	1.01e-28	3.47e-26
cyp2aa2	104.556	1.42688	0.26438	5.39709	6.77e-08	5.62e-07
psma4	1095.83	1.42649	0.194299	7.34176	2.11e-13	5.45e-12
SLC16A7	237.995	1.42634	0.280234	5.08983	3.58e-07	2.55e-06
mif4gdb	6.45316	1.42238	0.485884	2.9274	0.00341809	0.00900496
nolc1	6328.34	1.42177	0.168593	8.43315	3.36e-17	1.95e-15
eps8	134.68	1.42144	0.220326	6.45152	1.11e-10	1.6e-09
mynn	1119.27	1.4206	0.194199	7.31515	2.57e-13	6.5e-12
mapk15	19.2174	1.42042	0.331825	4.28062	1.86e-05	8.97e-05
C24H7orf50	2035.12	1.41782	0.197971	7.16177	7.96e-13	1.8e-11
nsa2	3197.37	1.41734	0.190584	7.43682	1.03e-13	2.9e-12
sema6d	453.819	1.41627	0.143841	9.84608	7.13e-23	1.35e-20
carnmt1	32.8827	1.41624	0.279903	5.05974	4.2e-07	2.94e-06
bod1l1	1453.75	1.41578	0.151542	9.34251	9.41e-21	1.14e-18
bxdc2	863.366	1.41571	0.193322	7.32306	2.42e-13	6.16e-12
arid4a	2069.03	1.41516	0.155905	9.07711	1.11e-19	1.15e-17
znf292a	666.69	1.41324	0.125274	11.2813	1.62e-29	6.16e-27
smn1	303.418	1.41299	0.204296	6.91638	4.63e-12	8.81e-11
MTMR3 (3 of 3)	87.5062	1.41254	0.247181	5.71458	1.1e-08	1.07e-07
FO681287.1	34.8944	1.41193	0.271459	5.20125	1.98e-07	1.49e-06
ccdc59	188.626	1.40882	0.215589	6.53472	6.37e-11	9.84e-10
PRDM15	123.756	1.40863	0.188024	7.49176	6.8e-14	1.95e-12
si:ch73-295i22.2	46.8192	1.40765	0.249682	5.63777	1.72e-08	1.59e-07
nfyba	843.752	1.40666	0.166685	8.43902	3.2e-17	1.88e-15
aebp1	58.7762	1.40386	0.22367	6.27646	3.46e-10	4.57e-09
srsf11	7853.4	1.40032	0.176956	7.91337	2.51e-15	9.42e-14
si:ch211-215m13.3	33.3979	1.3993	0.290144	4.82278	1.42e-06	8.83e-06
si:dkeyp-11g8.3	90.9182	1.39927	0.216408	6.46589	1.01e-10	1.47e-09
pargl	38.1199	1.39846	0.243816	5.73572	9.71e-09	9.56e-08
AC024175.6	115.808	1.3982	0.51858	2.69622	0.00701322	0.0166557
polr1c	492.131	1.39761	0.235916	5.92419	3.14e-09	3.45e-08
ncl	39692.4	1.39729	0.18068	7.7335	1.05e-14	3.44e-13
stmn1b	25.9872	1.39666	0.390709	3.5747	0.000350635	0.0012252
erg	20.8867	1.39635	0.348593	4.00568	6.18e-05	0.000260791
ddx21	4186.75	1.39587	0.200695	6.95521	3.52e-12	6.9e-11
ddx23	3181.98	1.39483	0.206466	6.75571	1.42e-11	2.49e-10
cyp26a1	901.68	1.39377	0.159373	8.74528	2.22e-18	1.62e-16
ran	20651.8	1.39295	0.156151	8.92053	4.64e-19	4e-17
twistnb	1019.15	1.39042	0.184144	7.5507	4.33e-14	1.29e-12
si:dkey-23i12.5	255.181	1.39039	0.164884	8.43258	3.38e-17	1.95e-15
aimp2	417.828	1.38964	0.196377	7.0764	1.48e-12	3.13e-11
CABZ01084340.1	9.74608	1.38805	0.407522	3.40608	0.00065904	0.00213449
VAV3 (1 of 3)	25.8253	1.3872	0.290126	4.78136	1.74e-06	1.06e-05
lhfpl2a	217.861	1.38547	0.215049	6.44257	1.17e-10	1.69e-09
abcc2	333.734	1.38521	0.150544	9.20139	3.53e-20	3.93e-18
lhx2b	203.452	1.38308	0.247314	5.59243	2.24e-08	2.02e-07
kank2	184.153	1.38153	0.186431	7.41044	1.26e-13	3.46e-12
prpf40a	3660.63	1.38109	0.181041	7.62862	2.37e-14	7.45e-13
znf185	5085.55	1.38067	0.153885	8.97204	2.91e-19	2.66e-17
loxl3b	8.76231	1.38049	0.469972	2.9374	0.00330978	0.00875079
leo1	2546.15	1.37982	0.197094	7.00081	2.54e-12	5.1e-11
znf1127	8.33822	1.3798	0.438055	3.14985	0.00163357	0.00474084
ppp4r2a	458.186	1.37812	0.180656	7.62841	2.38e-14	7.45e-13
tk1	1270.21	1.37674	0.208959	6.58856	4.44e-11	7.01e-10
NCKAP5L	528.911	1.37668	0.16591	8.29775	1.06e-16	5.36e-15
actn3a	22.1439	1.37547	0.307605	4.47154	7.77e-06	4.08e-05
tnnt3a	18.3871	1.37547	0.55401	2.48275	0.0130373	0.0284132
ubxn1	1990.94	1.37532	0.16994	8.09298	5.82e-16	2.56e-14
serbp1b	1827.16	1.37512	0.161714	8.50338	1.84e-17	1.13e-15
ZNF74 (5 of 9)	6.32588	1.37359	0.5009	2.74225	0.00610204	0.0147763
snrpd3l	1887.16	1.37314	0.222606	6.16847	6.9e-10	8.57e-09
seta	13837.9	1.3727	0.15405	8.91075	5.07e-19	4.27e-17
si:ch73-109d9.1	51.1682	1.37173	0.333121	4.11782	3.82e-05	0.000169357
slmapb	59.7506	1.36925	0.205647	6.65825	2.77e-11	4.59e-10
wdr46	1497.08	1.36826	0.217572	6.28878	3.2e-10	4.26e-09
CCDC86	2823.68	1.36819	0.171269	7.98858	1.36e-15	5.44e-14
psmd2	729.529	1.36777	0.158332	8.6386	5.69e-18	3.83e-16
SNCAIP	190.977	1.36774	0.188411	7.25935	3.89e-13	9.44e-12
gigfy2	1669.5	1.3677	0.162801	8.40103	4.43e-17	2.48e-15
roraa	27.8055	1.36654	0.407222	3.35575	0.000791497	0.00251505
rerea	653.602	1.36645	0.156037	8.7572	2e-18	1.48e-16
slc17a9a	42.2682	1.36612	0.274341	4.97963	6.37e-07	4.27e-06
si:ch211-208f21.2	8.35381	1.36459	0.439005	3.10837	0.00188125	0.00536599
si:ch73-389k6.1	11.4669	1.36344	0.399718	3.41101	0.000647221	0.00210035
zc3h18	1903.46	1.3628	0.172653	7.89332	2.94e-15	1.09e-13
wdhd1	426.29	1.36215	0.170528	7.98786	1.37e-15	5.46e-14
si:ch1073-416d2.4	98.5713	1.3608	0.247398	5.50044	3.79e-08	3.28e-07
metap2b	5147.78	1.35978	0.20421	6.65875	2.76e-11	4.58e-10
si:dkey-1b17.3	70.843	1.35907	0.205744	6.60561	3.96e-11	6.33e-10
zgc:92242	1278.2	1.35903	0.13384	10.1541	3.18e-24	7.23e-22
EPS8L2	21.3595	1.35571	0.386558	3.50713	0.000452968	0.00153282
pwp2h	872.055	1.3555	0.207797	6.52322	6.88e-11	1.05e-09
prtga	118.111	1.3525	0.188565	7.17255	7.36e-13	1.67e-11
si:ch211-196l7.4	192.354	1.35138	0.173447	7.79132	6.63e-15	2.29e-13
znf574	112.806	1.35132	0.197809	6.83142	8.41e-12	1.53e-10
rtf1	2954.69	1.35051	0.168909	7.99552	1.29e-15	5.17e-14
si:dkey-156j15.1	15.9618	1.34983	0.349359	3.86375	0.000111661	0.000444964
foxa3	825.332	1.34891	0.206236	6.54063	6.13e-11	9.48e-10
si:dkey-91i10.2	9.40524	1.34887	0.410975	3.28212	0.00103031	0.00317041
PTS	257.651	1.34796	0.272556	4.94563	7.59e-07	5.01e-06
INCENP	3169.83	1.34788	0.203134	6.63542	3.24e-11	5.29e-10
si:ch211-113a14.19	11.2603	1.34777	0.396972	3.39512	0.00068599	0.00221016
rcor3	74.8132	1.3474	0.238451	5.65065	1.6e-08	1.49e-07
prrc2c	3537.14	1.34667	0.164528	8.18506	2.72e-16	1.29e-14
thoc2	1820.52	1.34561	0.183228	7.34392	2.07e-13	5.38e-12
si:ch73-239g21.1	7.78317	1.34496	0.457475	2.93997	0.0032824	0.00868771
elovl5	420.714	1.34458	0.159098	8.45125	2.88e-17	1.71e-15
si:dkey-31n13.4	7.91449	1.34344	0.431724	3.11179	0.00185954	0.00531245
myo6a	592.291	1.34343	0.181191	7.41442	1.22e-13	3.37e-12
si:dkey-7i4.1	36.8605	1.34275	0.270273	4.96815	6.76e-07	4.51e-06
rap1gap	35.2225	1.34068	0.26864	4.99063	6.02e-07	4.06e-06
atrxl	687.819	1.33867	0.173144	7.73155	1.06e-14	3.49e-13
gpatch4	1509.45	1.33799	0.198827	6.72942	1.7e-11	2.93e-10
znf1012	73.1176	1.33778	0.258252	5.18013	2.22e-07	1.66e-06
med19a	1363.6	1.33759	0.153275	8.72673	2.62e-18	1.87e-16
supt16h	2393.1	1.33722	0.164597	8.12423	4.5e-16	2.03e-14
nars	3620.16	1.33643	0.33881	3.94449	8e-05	0.000330183
abcf1	5478.71	1.33638	0.187738	7.11832	1.09e-12	2.4e-11
atpif1a	1540.25	1.33443	0.196815	6.78013	1.2e-11	2.13e-10
lyar	3400.71	1.33379	0.216727	6.15424	7.54e-10	9.32e-09
mcph1	271.739	1.331	0.135444	9.82693	8.62e-23	1.57e-20
si:ch211-113a14.25	13.8289	1.33076	0.378486	3.51602	0.000438066	0.00148989
camlg	142.944	1.33071	0.161369	8.2464	1.63e-16	7.97e-15
C25HXorf38 (1 of 2)	65.345	1.33051	0.315756	4.21372	2.51e-05	0.000116818
eps8l3a	31.6961	1.33019	0.26742	4.97415	6.55e-07	4.38e-06
hip1	1294.75	1.32986	0.133371	9.97108	2.04e-23	4.19e-21
chd1	2629.93	1.32878	0.165396	8.03392	9.44e-16	3.9e-14
CCDC134 (1 of 2)	96.973	1.32862	0.203691	6.52269	6.91e-11	1.06e-09
kif6	40.0893	1.32858	0.26342	5.04359	4.57e-07	3.18e-06
usp54a	415.826	1.32805	0.118552	11.2022	3.98e-29	1.47e-26
znf318	2663.84	1.32634	0.175659	7.55068	4.33e-14	1.29e-12
znf652	167.177	1.32618	0.140744	9.42269	4.4e-21	5.76e-19
pnisr	2976.06	1.32597	0.176309	7.5207	5.45e-14	1.59e-12
tspan4a	29.0506	1.32589	0.327853	4.04418	5.25e-05	0.000224957
nap1l1	3912.89	1.32545	0.182311	7.27026	3.59e-13	8.78e-12
srrm2	5933.73	1.32504	0.161017	8.22917	1.89e-16	9.03e-15
fgd	35.2041	1.32435	0.313837	4.21987	2.44e-05	0.000113964
cfap45	15.3175	1.32384	0.46519	2.84581	0.00442989	0.0112461
fem1a	13.7794	1.32351	0.406222	3.25808	0.00112167	0.00341251
naa15b	1096.05	1.32348	0.201884	6.55565	5.54e-11	8.66e-10
jarid2b	219.116	1.32333	0.222855	5.93807	2.88e-09	3.19e-08
baz2a	2496.3	1.32216	0.136994	9.65121	4.86e-22	7.49e-20
pnn	2603.45	1.32133	0.205701	6.42354	1.33e-10	1.9e-09
zgc:171759	265.962	1.32066	0.259107	5.09695	3.45e-07	2.47e-06
npc2	1512.32	1.32065	0.173882	7.59509	3.08e-14	9.37e-13
eif4g1a	8228.11	1.31981	0.138908	9.50133	2.07e-21	2.87e-19
supt6h	2216.95	1.31885	0.183159	7.20056	6e-13	1.39e-11
marveld3	17.4711	1.31834	0.345018	3.82106	0.000132879	0.000518413
NYAP1	6.63642	1.31763	0.465588	2.83004	0.00465429	0.0117273
dnajc2	1533.62	1.31762	0.166481	7.91458	2.48e-15	9.37e-14
znf1027	32.7305	1.31699	0.325875	4.04141	5.31e-05	0.000227039
map2k7	63.4208	1.31692	0.255126	5.16184	2.45e-07	1.81e-06
phf21aa	417.12	1.31569	0.206023	6.38616	1.7e-10	2.37e-09
znf280d	638.526	1.31529	0.131165	10.0277	1.15e-23	2.43e-21
CCDC120 (1 of 2)	132.414	1.31483	0.195934	6.71058	1.94e-11	3.3e-10
rbm28	2242.54	1.31479	0.160671	8.18309	2.77e-16	1.3e-14
kdm2bb	25.4894	1.31401	0.286965	4.579	4.67e-06	2.59e-05
acin1b	3783.77	1.31359	0.151544	8.66804	4.4e-18	3e-16
utp23	893.118	1.3132	0.19927	6.5901	4.4e-11	6.95e-10
prpf4ba	844.813	1.31282	0.178361	7.36046	1.83e-13	4.87e-12
tp53bp2a	811.178	1.31182	0.167291	7.84156	4.45e-15	1.59e-13
AC024175.20	33.6751	1.31148	0.384683	3.40926	0.000651405	0.00211161
si:ch211-196c10.11	14.6546	1.30941	0.360237	3.63487	0.000278124	0.000999922
parp1	3069.18	1.30927	0.169165	7.73963	9.97e-15	3.31e-13
pycr1b	79.3293	1.3089	0.246431	5.31142	1.09e-07	8.64e-07
pax3a	226.249	1.3085	0.181368	7.21462	5.41e-13	1.26e-11
ddx46	3727.01	1.30809	0.22589	5.79083	7e-09	7.1e-08
cd3eap	372.956	1.30672	0.179825	7.2666	3.69e-13	8.96e-12
cfdp1	488.832	1.30651	0.154491	8.45683	2.75e-17	1.63e-15
brd3a	2207.48	1.30647	0.167206	7.81355	5.56e-15	1.93e-13
COL15A1 (2 of 2)	141.789	1.30587	0.183956	7.09885	1.26e-12	2.71e-11
mak16	2308.51	1.30521	0.175366	7.44279	9.86e-14	2.78e-12
srsf10a	841.397	1.30482	0.18087	7.21411	5.43e-13	1.27e-11
thoc7	1047.51	1.3046	0.1647	7.92108	2.35e-15	8.91e-14
hdac1	7163.37	1.30423	0.148824	8.76356	1.89e-18	1.42e-16
bloc1s6	228.517	1.30382	0.189353	6.88566	5.75e-12	1.07e-10
atp2b1a	2488.31	1.30297	0.162432	8.02165	1.04e-15	4.3e-14
grwd1	766.33	1.30271	0.147728	8.81833	1.16e-18	9.19e-17
lims2	9.61226	1.30228	0.410314	3.17387	0.00150421	0.00441741
hoxb1b	874.13	1.30218	0.133765	9.73483	2.14e-22	3.69e-20
CTIF	216.919	1.30193	0.203446	6.39938	1.56e-10	2.19e-09
si:ch211-162i8.7	31.0612	1.30151	0.314212	4.14214	3.44e-05	0.00015425
mphosph8	2534.79	1.30036	0.170072	7.64595	2.07e-14	6.6e-13
rassf6	20.0745	1.30016	0.370006	3.5139	0.000441575	0.00149941
lsg1	1057.22	1.3001	0.19235	6.75903	1.39e-11	2.44e-10
mier1b	262.046	1.29942	0.167907	7.73893	1e-14	3.32e-13
prkacbb	37.8762	1.2993	0.277717	4.67851	2.89e-06	1.67e-05
si:ch211-225h24.2	124.294	1.29889	0.179402	7.24011	4.48e-13	1.07e-11
ppil4	574.443	1.29872	0.187043	6.94341	3.83e-12	7.43e-11
prr12b	2035.52	1.29811	0.16119	8.05329	8.06e-16	3.38e-14
tsr3	220.554	1.29664	0.204372	6.34452	2.23e-10	3.04e-09
katnb1	170.828	1.29627	0.181325	7.14888	8.75e-13	1.95e-11
ctdp1	360.804	1.29456	0.177907	7.27663	3.42e-13	8.41e-12
mybl2a	176.862	1.29449	0.158393	8.17263	3.02e-16	1.41e-14
ZNF408	115.968	1.29349	0.203309	6.36221	1.99e-10	2.74e-09
ppp1r26	332.415	1.29216	0.155568	8.30604	9.9e-17	5.07e-15
slc22a2	7.93916	1.29209	0.470079	2.74866	0.00598393	0.0145259
stmn1a	697.317	1.29202	0.19176	6.73771	1.61e-11	2.78e-10
txndc11	308.538	1.29185	0.220768	5.85159	4.87e-09	5.11e-08
pinx1	1215.95	1.29159	0.200919	6.42839	1.29e-10	1.84e-09
fam129bb	50.6338	1.29107	0.542557	2.3796	0.0173316	0.0362608
slc25a5	12417.9	1.29099	0.151222	8.53703	1.38e-17	8.82e-16
si:dkey-204g14.4	51.5564	1.29076	0.254973	5.06236	4.14e-07	2.9e-06
mfsd4b	9.93111	1.29063	0.454489	2.83974	0.00451498	0.0114386
sntb1	24.2004	1.28988	0.354233	3.64134	0.00027122	0.000977616
hmgb3a	2931.66	1.28944	0.183474	7.02791	2.1e-12	4.3e-11
mid1ip1b	30.691	1.28892	0.263873	4.88462	1.04e-06	6.62e-06
cfap97	50.4736	1.28852	0.238958	5.39224	6.96e-08	5.76e-07
TM6SF2 (2 of 2)	772.275	1.28847	0.0946134	13.6183	3.12e-42	3.55e-39
ccdc9	1501.11	1.28799	0.192219	6.7006	2.08e-11	3.51e-10
ampd2a	228.733	1.28683	0.163991	7.84696	4.26e-15	1.53e-13
si:ch73-196l6.5	57.4503	1.28678	0.208043	6.18519	6.2e-10	7.79e-09
si:ch211-255f4.11	25.7812	1.28678	0.313994	4.09809	4.17e-05	0.000182162
alpk1	209.612	1.28623	0.180527	7.12488	1.04e-12	2.29e-11
prpf4bb	2679.79	1.28614	0.165361	7.7778	7.38e-15	2.51e-13
znf1118	39.162	1.28554	0.255551	5.03047	4.89e-07	3.38e-06
hp1bp3	2504.65	1.28538	0.122338	10.5068	8.03e-26	2.16e-23
hnrnpa1b	14468.1	1.28472	0.238114	5.39541	6.84e-08	5.66e-07
si:ch73-80e5.5	6.79965	1.28463	0.541528	2.37224	0.0176807	0.036913
RIMBP2 (2 of 2)	967.721	1.28422	0.23677	5.42391	5.83e-08	4.91e-07
CABZ01081752.1	430.563	1.28344	0.190202	6.74777	1.5e-11	2.61e-10
si:ch211-237h22.2	27.5027	1.28311	0.288775	4.44328	8.86e-06	4.59e-05
arxa	9.05443	1.28235	0.414419	3.09434	0.00197254	0.00559061
safb	5996.06	1.28162	0.176082	7.27857	3.37e-13	8.32e-12
meaf6	1470.04	1.28071	0.142958	8.95865	3.29e-19	2.95e-17
hmgb1a	1935.44	1.27894	0.202953	6.30165	2.94e-10	3.95e-09
lamc2	7.89865	1.27877	0.456947	2.7985	0.00513406	0.0127277
ppp1r9bb	49.6295	1.27842	0.24561	5.20508	1.94e-07	1.47e-06
si:dkey-253d23.8	29.6327	1.27835	0.279008	4.58178	4.61e-06	2.56e-05
csrp2	172.082	1.27783	0.176886	7.22404	5.05e-13	1.19e-11
anp32e	17124.9	1.27713	0.183516	6.95921	3.42e-12	6.73e-11
golim4a	816.092	1.27661	0.220548	5.78837	7.11e-09	7.17e-08
dhx16	1496.07	1.27594	0.191506	6.6627	2.69e-11	4.47e-10
mrgbp	369.866	1.27569	0.195455	6.52677	6.72e-11	1.03e-09
eif3eb	9.4532	1.27561	0.41165	3.09878	0.0019432	0.00551716
tchp	316.338	1.2756	0.222976	5.72081	1.06e-08	1.03e-07
TSTD2	554.485	1.27342	0.233877	5.44483	5.19e-08	4.4e-07
AL935300.1	16.6565	1.27244	0.33461	3.80275	0.000143096	0.000551012
OSBPL10 (2 of 2)	22.1441	1.27172	0.334761	3.79889	0.000145343	0.000559082
hells	1184.44	1.27089	0.20329	6.25162	4.06e-10	5.29e-09
htatsf1	1299.71	1.26973	0.155165	8.18309	2.77e-16	1.3e-14
mycn	2961.95	1.26929	0.172712	7.34919	1.99e-13	5.21e-12
gpatch11	287.142	1.26682	0.198007	6.39783	1.58e-10	2.21e-09
lppr2a	40.7598	1.26647	0.270024	4.69021	2.73e-06	1.59e-05
si:ch211-161h7.4	1652.27	1.26643	0.169005	7.49344	6.71e-14	1.93e-12
kif5bb	106.25	1.26585	0.192803	6.56554	5.18e-11	8.13e-10
fra10ac1	446.1	1.26461	0.163176	7.74995	9.19e-15	3.07e-13
znf1047	14.6081	1.26393	0.35029	3.60823	0.000308298	0.00109353
FANCA	14.8321	1.26315	0.361483	3.49436	0.000475194	0.00160071
BX511078.2	6.83946	1.26287	0.476246	2.65172	0.00800828	0.0186155
dmgdh	328.242	1.26263	0.164923	7.6559	1.92e-14	6.12e-13
hnrpdl	2779.96	1.26173	0.179779	7.01824	2.25e-12	4.54e-11
CU570769.1	109.963	1.26135	0.17893	7.0494	1.8e-12	3.72e-11
TMEM120A (2 of 2)	56.6869	1.26117	0.227921	5.53338	3.14e-08	2.76e-07
uvssa	96.0191	1.26104	0.185849	6.78533	1.16e-11	2.06e-10
SPTBN1	2089.62	1.26083	0.154757	8.14718	3.73e-16	1.71e-14
zc3h4	1828.78	1.25931	0.13942	9.03244	1.68e-19	1.62e-17
CABZ01033178.1	18.5543	1.25779	0.366317	3.43361	0.00059559	0.00195206
FHAD1	7.56319	1.25756	0.448011	2.80698	0.00500082	0.0124415
zeb1b	681.203	1.25583	0.21596	5.81509	6.06e-09	6.23e-08
zic1	368.77	1.25455	0.157128	7.98426	1.41e-15	5.59e-14
fnbp4	1362.36	1.25379	0.161582	7.75947	8.53e-15	2.87e-13
fam212aa	57.983	1.25268	0.214918	5.82864	5.59e-09	5.79e-08
zgc:162171	50.0109	1.2525	0.268519	4.66448	3.09e-06	1.78e-05
ccdc12	578.821	1.25162	0.183798	6.80978	9.77e-12	1.76e-10
BRPF1	313.386	1.2511	0.149209	8.38491	5.08e-17	2.77e-15
cox4i1	1828.39	1.25085	0.122709	10.1936	2.12e-24	4.9e-22
si:dkey-87o1.2	1058.73	1.25061	0.133935	9.33751	9.86e-21	1.19e-18
cenpf	2436.88	1.24952	0.129689	9.63471	5.71e-22	8.7e-20
exoc3l1	67.2288	1.24942	0.206608	6.04727	1.47e-09	1.73e-08
si:dkey-240n22.8	7.25633	1.24911	0.450878	2.77039	0.00559887	0.0137263
pou2f1b	391.49	1.24788	0.148088	8.42661	3.56e-17	2.03e-15
trim33l	318.513	1.24784	0.14086	8.85874	8.09e-19	6.62e-17
usp43a	27.9788	1.24746	0.28794	4.33234	1.48e-05	7.28e-05
BX005336.3	8.87207	1.24721	0.433644	2.87612	0.00402602	0.0103612
usp42	446.081	1.24676	0.149908	8.31686	9.03e-17	4.76e-15
fbln2	163.596	1.24636	0.209155	5.95903	2.54e-09	2.84e-08
rest	812.954	1.24615	0.136492	9.12988	6.86e-20	7.35e-18
rsph4a	9.8793	1.24523	0.416468	2.98998	0.00278999	0.00755467
cacybp	445.648	1.24417	0.212702	5.84936	4.93e-09	5.17e-08
HMHA1 (1 of 2)	10.0087	1.24367	0.403391	3.08304	0.00204897	0.00577207
ddx54	1821.58	1.24306	0.194742	6.3831	1.74e-10	2.4e-09
eif3s10	7094.91	1.24304	0.19845	6.26374	3.76e-10	4.91e-09
SNORD61	17.7132	1.24299	0.350752	3.54379	0.000394415	0.00135735
tppp3	8.87964	1.24261	0.443677	2.8007	0.00509913	0.0126584
gata4	320.779	1.24164	0.16712	7.42961	1.09e-13	3.04e-12
fam13a	669.219	1.24113	0.15433	8.04204	8.84e-16	3.66e-14
rpf2	1086.87	1.24098	0.14717	8.43228	3.39e-17	1.95e-15
eif2s2	5651.27	1.24071	0.175449	7.07159	1.53e-12	3.23e-11
auts2b	809.568	1.24049	0.162673	7.62565	2.43e-14	7.56e-13
rpl14	3429.9	1.2399	0.155818	7.95736	1.76e-15	6.84e-14
oc90	445.586	1.23966	0.380943	3.25418	0.0011372	0.00345693
prpsap1	341.343	1.23879	0.153627	8.06364	7.41e-16	3.14e-14
sav1	412.611	1.23798	0.183081	6.76191	1.36e-11	2.4e-10
rsrc2	1100.82	1.23745	0.172951	7.15492	8.37e-13	1.87e-11
si:ch73-308l14.2	1929.2	1.2364	0.177872	6.95108	3.63e-12	7.08e-11
kif20a	581.557	1.23581	0.162899	7.58635	3.29e-14	9.96e-13
npm1a	19692	1.2354	0.160825	7.68164	1.57e-14	5.05e-13
si:ch211-152n14.4	52.6198	1.23461	0.320547	3.85158	0.000117357	0.000465215
phkg1a	12.5545	1.23425	0.399172	3.09203	0.0019879	0.00562789
kdm1a	2155.97	1.23408	0.14155	8.71836	2.82e-18	1.97e-16
dpydb	17.9813	1.23344	0.375057	3.28868	0.00100657	0.00310836
tmem173	20.2449	1.23309	0.309578	3.98313	6.8e-05	0.00028472
mcm10	389.129	1.23303	0.167723	7.35161	1.96e-13	5.14e-12
rnf220a	716.197	1.23301	0.126386	9.75589	1.74e-22	3.07e-20
zbtb17	323.252	1.23289	0.186188	6.62171	3.55e-11	5.75e-10
parp2	795.067	1.23266	0.185482	6.64571	3.02e-11	4.95e-10
eri2	265.751	1.23206	0.159056	7.74607	9.48e-15	3.16e-13
si:dkey-20i20.12	50.0024	1.23173	0.238876	5.15636	2.52e-07	1.86e-06
si:dkey-73p2.2	67.693	1.2317	0.256669	4.79879	1.6e-06	9.85e-06
ruvbl1	2309.53	1.22886	0.188429	6.52161	6.96e-11	1.06e-09
dbi	1418.99	1.22684	0.182673	6.71605	1.87e-11	3.19e-10
hsbp1b	728.21	1.22684	0.157556	7.78666	6.88e-15	2.36e-13
ftsj3	2395.56	1.22623	0.195147	6.28361	3.31e-10	4.39e-09
xpc	397.101	1.22616	0.179936	6.81442	9.46e-12	1.71e-10
zeb1a	1038.07	1.22603	0.153519	7.98619	1.39e-15	5.52e-14
si:dkey-166k12.6	12.129	1.22515	0.373711	3.27833	0.00104424	0.00320862
rtn1b	42.0803	1.22493	0.253891	4.82463	1.4e-06	8.76e-06
ngfb	13.8774	1.22418	0.357609	3.42323	0.000618812	0.00201891
CABZ01069194.1	41.3017	1.22377	0.344268	3.55469	0.000378421	0.00131101
chaf1a	3199.35	1.22334	0.162253	7.53975	4.71e-14	1.39e-12
nexn	15.9383	1.22332	0.381466	3.2069	0.00134175	0.00400468
smc3	4585.02	1.22325	0.191402	6.39101	1.65e-10	2.3e-09
ANK2 (1 of 2)	11.2026	1.22192	0.409269	2.98561	0.00283009	0.00764926
gna11b	96.0115	1.22178	0.229844	5.31569	1.06e-07	8.47e-07
si:dkey-15h8.6	30.9685	1.22162	0.320849	3.80746	0.000140403	0.000542336
si:ch211-212c13.7	110.074	1.22117	0.219377	5.56655	2.6e-08	2.31e-07
mta1	380.145	1.22069	0.174204	7.00724	2.43e-12	4.91e-11
rx3	426.024	1.22028	0.236315	5.16379	2.42e-07	1.8e-06
mast1b	1251.55	1.21976	0.145797	8.36619	5.95e-17	3.2e-15
cdca7b	1079.41	1.21953	0.115198	10.5864	3.45e-26	9.63e-24
si:ch211-269i23.2	504.291	1.21942	0.173508	7.02804	2.09e-12	4.3e-11
spag7	841.121	1.21907	0.179527	6.79048	1.12e-11	2e-10
SLCO5A1 (2 of 2)	137.234	1.21803	0.198739	6.12879	8.85e-10	1.08e-08
sowah1	127.283	1.21779	0.245288	4.96474	6.88e-07	4.58e-06
rbbp6	3263.46	1.21763	0.145283	8.38112	5.24e-17	2.85e-15
BX322657.1	121.413	1.21745	0.173308	7.0248	2.14e-12	4.38e-11
irx1a	271.425	1.21717	0.226654	5.37017	7.87e-08	6.43e-07
hnrnpul1	4025.92	1.21643	0.144894	8.39534	4.65e-17	2.57e-15
znf1065	16.4448	1.21626	0.362334	3.35673	0.00078871	0.00250781
TDP2 (2 of 2)	21.7667	1.2158	0.299541	4.05889	4.93e-05	0.000212477
SNORA16	8.47023	1.21547	0.436382	2.78532	0.00534744	0.0131798
epha3	23.3452	1.21532	0.290685	4.18089	2.9e-05	0.0001327
si:dkey-126g1.7	22.9202	1.21439	0.324358	3.74399	0.00018112	0.000680256
pspc1	455.79	1.21437	0.175044	6.9375	3.99e-12	7.7e-11
WDR63	45.9996	1.21359	0.329091	3.6877	0.00022629	0.000831752
znf1002	39.5523	1.21305	0.265084	4.57611	4.74e-06	2.62e-05
tmem79a	72.096	1.21232	0.285891	4.24049	2.23e-05	0.000105108
eif3c	6789.18	1.21221	0.164723	7.35909	1.85e-13	4.9e-12
rpain	70.1028	1.2111	0.288502	4.19787	2.69e-05	0.000124365
fam114a2	298.08	1.21	0.175186	6.90698	4.95e-12	9.37e-11
zgc:175107	51.9648	1.20907	0.22764	5.31134	1.09e-07	8.64e-07
tpx2	2347.53	1.20862	0.120849	10.0011	1.51e-23	3.14e-21
dolpp1	325.645	1.20844	0.178155	6.78312	1.18e-11	2.09e-10
C2H1orf35	796.182	1.20805	0.202989	5.95133	2.66e-09	2.96e-08
CABZ01087111.1	151.532	1.20596	0.180893	6.66671	2.62e-11	4.36e-10
osbpl2b	192.209	1.20523	0.216175	5.57523	2.47e-08	2.21e-07
tcerg1a	1601.72	1.2049	0.153962	7.82593	5.04e-15	1.78e-13
a2ml	346.807	1.20486	0.129869	9.27752	1.73e-20	2.04e-18
elovl6	57.392	1.20451	0.255775	4.70927	2.49e-06	1.46e-05
casp8ap2	749.964	1.20443	0.146954	8.19598	2.49e-16	1.18e-14
HNRNPUL2	249.779	1.20398	0.159368	7.55471	4.2e-14	1.25e-12
itih6	69.5128	1.20375	0.264768	4.54645	5.46e-06	2.98e-05
CCDC39	18.9909	1.20298	0.375091	3.20717	0.00134047	0.00400247
eif3m	3452.13	1.20294	0.199559	6.02797	1.66e-09	1.92e-08
daam1a	1027.52	1.20251	0.187697	6.40667	1.49e-10	2.1e-09
cdv3	3868.92	1.20233	0.175331	6.8575	7.01e-12	1.29e-10
znf1021	28.6888	1.20229	0.280159	4.29146	1.77e-05	8.59e-05
si:dkey-74k8.8	12.9967	1.2001	0.418585	2.86704	0.00414334	0.0106244
sh3gl1a	263.027	1.20006	0.163709	7.33045	2.29e-13	5.88e-12
slx4	518.79	1.19975	0.156982	7.64257	2.13e-14	6.75e-13
znf980	36.5712	1.19926	0.314769	3.80998	0.000138978	0.000537955
ccdc40	65.8325	1.19905	0.28541	4.20115	2.66e-05	0.000122729
wu:fl09a04	17.0076	1.19796	0.331954	3.60881	0.00030761	0.00109135
spa17	13.8681	1.19711	0.400591	2.98836	0.0028048	0.00758784
ZNF335 (1 of 2)	166.208	1.19699	0.16392	7.30229	2.83e-13	7.09e-12
zc2hc1c	19.3963	1.19672	0.389029	3.07616	0.00209683	0.00588448
PELP1	2495.49	1.19622	0.157939	7.57395	3.62e-14	1.09e-12
calr3a	916.256	1.1961	0.230366	5.19219	2.08e-07	1.56e-06
adgrf3b	41.3969	1.19608	0.285769	4.18547	2.85e-05	0.00013054
zbtb48	195.898	1.19597	0.163917	7.29618	2.96e-13	7.36e-12
epha7	70.1534	1.19435	0.206433	5.78565	7.22e-09	7.28e-08
si:ch211-220p4.1	36.2847	1.19424	0.255633	4.67168	2.99e-06	1.73e-05
cmah	30.2112	1.19276	0.268215	4.44704	8.71e-06	4.52e-05
BX537137.2	23.3856	1.19269	0.314485	3.7925	0.00014914	0.000572646
si:dkey-199m13.4	47.7755	1.1899	0.269135	4.42121	9.81e-06	5.03e-05
si:dkey-250i3.3	18.4138	1.18914	0.399919	2.97344	0.00294481	0.00791596
znf1055	18.1796	1.18805	0.375288	3.16569	0.00154714	0.00452461
draxin	62.7366	1.18699	0.24587	4.82771	1.38e-06	8.64e-06
stk10	227.48	1.18617	0.148224	8.00257	1.22e-15	4.92e-14
C15H11orf57	304.736	1.18582	0.186099	6.37196	1.87e-10	2.58e-09
snrnp70	6039.78	1.18576	0.208721	5.68108	1.34e-08	1.26e-07
si:ch73-193c12.2	160.477	1.18564	0.225384	5.26055	1.44e-07	1.11e-06
rsf1a	119.175	1.18492	0.215042	5.51019	3.58e-08	3.12e-07
ccne2	798.951	1.18491	0.139734	8.47971	2.26e-17	1.36e-15
pcsk5a	30.2319	1.18483	0.331436	3.57483	0.000350452	0.00122511
znf1090	9.7853	1.18389	0.422788	2.80019	0.00510728	0.0126765
RAB11FIP5 (1 of 2)	23.4266	1.1817	0.344469	3.43049	0.000602483	0.00197203
slc16a3	7.39674	1.18153	0.452552	2.61082	0.00903265	0.0206944
rrp9	2049.94	1.18081	0.176269	6.69889	2.1e-11	3.55e-10
fam60a	25.8586	1.1808	0.328406	3.59557	0.000323688	0.00114101
khsrp	814.518	1.17919	0.178211	6.61681	3.67e-11	5.91e-10
muc2.2	7.91428	1.17814	0.439645	2.67975	0.00736775	0.0173556
noc3l	804.195	1.17765	0.166929	7.05478	1.73e-12	3.6e-11
u2surp	2617.01	1.17711	0.147242	7.99439	1.3e-15	5.21e-14
her3	167.689	1.17706	0.183271	6.42251	1.34e-10	1.91e-09
sltm	2008.14	1.17673	0.146203	8.04858	8.38e-16	3.49e-14
eif4a2	163.441	1.17588	0.210692	5.58103	2.39e-08	2.14e-07
eef1g	2029.13	1.1756	0.169344	6.94205	3.86e-12	7.48e-11
si:ch211-63o20.7	235.773	1.17422	0.212598	5.52318	3.33e-08	2.92e-07
myh14	1111.59	1.17367	0.169065	6.94213	3.86e-12	7.48e-11
si:dkeyp-104f11.1	8.38159	1.17331	0.454427	2.58195	0.0098244	0.0222296
LRRK1	57.2653	1.17304	0.216173	5.42638	5.75e-08	4.85e-07
zgc:113220	318.492	1.17187	0.20227	5.79359	6.89e-09	7e-08
slc38a10	676.172	1.17101	0.198141	5.90998	3.42e-09	3.71e-08
cyp11c1	13.2564	1.17089	0.377835	3.09894	0.00194212	0.00551516
pa2g4a	2098.79	1.17074	0.123703	9.46413	2.96e-21	3.98e-19
srek1ip1	340.685	1.17072	0.221519	5.28498	1.26e-07	9.87e-07
lama1	4297.47	1.16947	0.110761	10.5585	4.64e-26	1.27e-23
hmgcs1	411.28	1.16827	0.130716	8.93753	3.98e-19	3.51e-17
cdc42ep4a	1195.14	1.16723	0.190971	6.11207	9.83e-10	1.19e-08
mrpl24	346.646	1.16703	0.204966	5.69376	1.24e-08	1.18e-07
cdk11b	2811.29	1.16692	0.198676	5.8735	4.27e-09	4.53e-08
etv5b	2100.01	1.16692	0.142454	8.19156	2.58e-16	1.22e-14
terf2ip	573.35	1.16632	0.128619	9.06798	1.21e-19	1.23e-17
rpl28	2941.53	1.16626	0.190561	6.12013	9.35e-10	1.14e-08
si:ch211-113a14.12	211.137	1.16611	0.243304	4.7928	1.64e-06	1.01e-05
phf21ab	469.097	1.1657	0.166047	7.02031	2.21e-12	4.49e-11
gnsb	271.756	1.16567	0.14265	8.1715	3.05e-16	1.42e-14
ebna1bp2	2716.29	1.16558	0.197215	5.91019	3.42e-09	3.71e-08
lad1	320.753	1.16496	0.227966	5.11026	3.22e-07	2.32e-06
cacnb2a	8.05688	1.16489	0.458251	2.54205	0.0110206	0.0245754
si:dkey-54n8.2	364.241	1.16378	0.16955	6.86396	6.7e-12	1.24e-10
si:ch73-308m11.1	23.3379	1.16353	0.309779	3.75601	0.000172646	0.000653574
kif20bb	1139.64	1.16288	0.131586	8.83742	9.8e-19	7.88e-17
REXO4	1207.47	1.16278	0.156465	7.43153	1.07e-13	3e-12
si:dkey-26i24.1	29.5754	1.1624	0.315135	3.68856	0.000225523	0.00082976
CFI	478.221	1.16169	0.164163	7.07644	1.48e-12	3.13e-11
hes6	2262.1	1.16152	0.143747	8.08032	6.46e-16	2.79e-14
brd4	971.514	1.16101	0.149411	7.77055	7.81e-15	2.65e-13
fbxo34	655.184	1.16055	0.133076	8.72096	2.76e-18	1.94e-16
pax3b	29.0104	1.15849	0.27488	4.21453	2.5e-05	0.000116436
syncrip	6559.69	1.15794	0.151651	7.63557	2.25e-14	7.09e-13
hic2	731.879	1.15776	0.135631	8.53609	1.39e-17	8.82e-16
bbs12	61.0025	1.15741	0.242301	4.77673	1.78e-06	1.09e-05
zgc:153219	19.5974	1.15677	0.369227	3.13295	0.00173059	0.00498818
hypk	1900.28	1.15556	0.185798	6.21947	4.99e-10	6.4e-09
spag9a	181.937	1.15537	0.163069	7.08517	1.39e-12	2.97e-11
dctn1a	197.847	1.15516	0.215651	5.35661	8.48e-08	6.87e-07
znf1082	7.06989	1.15491	0.452254	2.55369	0.0106589	0.0238443
cdkn1cb	89.4051	1.15487	0.183498	6.29365	3.1e-10	4.14e-09
si:dkey-175m17.7	147.182	1.15425	0.188462	6.12459	9.09e-10	1.11e-08
nop16	1172.57	1.15375	0.206312	5.59225	2.24e-08	2.02e-07
mrpl38	224.447	1.15333	0.148123	7.7863	6.9e-15	2.36e-13
C4H11orf98	372.092	1.15331	0.16235	7.10384	1.21e-12	2.62e-11
bloc1s2	158.378	1.15298	0.202127	5.70425	1.17e-08	1.12e-07
BX511034.6	32.7909	1.15287	0.351298	3.28176	0.00103162	0.0031738
kpna4	3550.13	1.15245	0.202434	5.69294	1.25e-08	1.19e-07
paip2b	3474.43	1.15239	0.182623	6.31018	2.79e-10	3.76e-09
cnih4	1013.16	1.15212	0.134981	8.53543	1.4e-17	8.83e-16
atp5f1	1536.34	1.15184	0.138621	8.30932	9.63e-17	4.98e-15
lig1	4146.3	1.15046	0.200278	5.74431	9.23e-09	9.12e-08
st13	886.889	1.15042	0.143568	8.01307	1.12e-15	4.59e-14
CABZ01079241.1	483.76	1.15005	0.191374	6.00943	1.86e-09	2.13e-08
ercc6	400.543	1.14965	0.166188	6.91777	4.59e-12	8.75e-11
nat10	1721.78	1.14944	0.160442	7.16425	7.82e-13	1.77e-11
CABZ01057488.2	322.091	1.14907	0.152908	7.51474	5.7e-14	1.66e-12
ONECUT2	74.8083	1.14797	0.210426	5.45543	4.89e-08	4.16e-07
leng1	342.883	1.14732	0.196667	5.83382	5.42e-09	5.63e-08
si:ch73-36p18.3	44.4613	1.14697	0.277045	4.14	3.47e-05	0.000155506
gnpda1	259.48	1.14686	0.213987	5.35949	8.35e-08	6.77e-07
pqbp1	1953.42	1.14663	0.205499	5.57975	2.41e-08	2.16e-07
gpatch1	965.245	1.14639	0.17617	6.50731	7.65e-11	1.15e-09
rps2	3876	1.14634	0.157747	7.26696	3.68e-13	8.95e-12
si:ch1073-219n12.1	535.961	1.14603	0.202408	5.66196	1.5e-08	1.4e-07
C8H1orf106 (2 of 2)	88.4703	1.14536	0.183475	6.24257	4.3e-10	5.57e-09
cdk4	329.97	1.14525	0.206132	5.55593	2.76e-08	2.45e-07
baz2ba	1129.58	1.14518	0.161542	7.08905	1.35e-12	2.9e-11
polr2f	2384.24	1.14497	0.182678	6.26767	3.67e-10	4.8e-09
slx4ip	138.399	1.14464	0.17682	6.4735	9.58e-11	1.41e-09
cndp2	1282.42	1.14431	0.0905982	12.6306	1.43e-36	9.63e-34
pak1	573.712	1.1443	0.196217	5.83179	5.48e-09	5.7e-08
morc2	1610.92	1.14384	0.157278	7.27269	3.52e-13	8.63e-12
dlx4a	26.8781	1.14254	0.289359	3.94854	7.86e-05	0.000325208
tnfsf10l3	13.0334	1.14229	0.381003	2.99812	0.00271652	0.00737746
FSIP1	30.62	1.14151	0.334242	3.41521	0.000637322	0.00207049
cyp2x6	151.404	1.14142	0.167913	6.79769	1.06e-11	1.9e-10
map7d2a	17.4995	1.13861	0.36343	3.13297	0.0017305	0.00498818
phf3	1571.37	1.13818	0.129509	8.78839	1.52e-18	1.16e-16
polk	157.882	1.13739	0.177738	6.39925	1.56e-10	2.19e-09
si:ch211-142b24.2	8.70643	1.13733	0.431475	2.6359	0.00839138	0.0193782
znf576.2	1328.28	1.13707	0.1638	6.94183	3.87e-12	7.49e-11
si:ch211-235i11.5	210.38	1.13621	0.169304	6.71106	1.93e-11	3.3e-10
uck2b	69.2651	1.13605	0.21468	5.29185	1.21e-07	9.56e-07
rps28	3536.25	1.13585	0.211888	5.36058	8.3e-08	6.74e-07
crebrf	40.8849	1.13556	0.296219	3.83352	0.000126323	0.000495976
ppp1r7	1525.61	1.13521	0.119999	9.46015	3.07e-21	4.1e-19
stbd1	2964.45	1.13461	0.151201	7.50394	6.19e-14	1.79e-12
sf3a2	2013.69	1.1343	0.158463	7.15812	8.18e-13	1.84e-11
srfb	30.8045	1.13369	0.267634	4.236	2.28e-05	0.000107064
pibf1	309.439	1.13342	0.136697	8.29152	1.12e-16	5.61e-15
BX323023.1	19.9996	1.1333	0.300413	3.77248	0.000161635	0.000615353
mkl1b	259.841	1.13296	0.164094	6.90429	5.05e-12	9.54e-11
NOP14	1696.06	1.13288	0.176591	6.41525	1.41e-10	1.99e-09
smg6	581.577	1.13167	0.166772	6.7857	1.16e-11	2.06e-10
gcc1	492.775	1.13161	0.176004	6.42948	1.28e-10	1.83e-09
abcg2c	68.9428	1.13161	0.219619	5.15262	2.57e-07	1.9e-06
chst7	235.276	1.13151	0.193021	5.86212	4.57e-09	4.84e-08
PMM1	44.8008	1.1315	0.23557	4.80324	1.56e-06	9.65e-06
mcm3	1906.54	1.1287	0.159728	7.06634	1.59e-12	3.34e-11
crfb12	58.3817	1.12818	0.299274	3.76971	0.000163435	0.000621564
fhdc4	229.161	1.12812	0.233204	4.83748	1.31e-06	8.26e-06
VWA5A (2 of 4)	154.254	1.12795	0.173235	6.51111	7.46e-11	1.13e-09
clk4a	521.188	1.12657	0.192733	5.84525	5.06e-09	5.29e-08
wdr33	829.808	1.12603	0.125655	8.9613	3.21e-19	2.91e-17
rpl23a	3833.49	1.12595	0.172142	6.54085	6.12e-11	9.48e-10
setd8b	1137.56	1.12557	0.183712	6.12685	8.96e-10	1.1e-08
zgc:113229	94.3922	1.12536	0.220483	5.10404	3.32e-07	2.39e-06
zgc:101040	40.776	1.12466	0.295424	3.80692	0.000140708	0.000543089
ccnl1a	601.002	1.12365	0.15311	7.33881	2.16e-13	5.57e-12
rrp7a	542.351	1.12304	0.193115	5.8154	6.05e-09	6.22e-08
brd7	2030.65	1.12292	0.195176	5.75337	8.75e-09	8.67e-08
rbm19	1902.1	1.12268	0.194659	5.7674	8.05e-09	8.05e-08
fezf2	608.005	1.12243	0.231711	4.84408	1.27e-06	8e-06
gtf3c6	156.193	1.12236	0.155909	7.19879	6.07e-13	1.4e-11
BAHCC1 (2 of 2)	296.258	1.12209	0.185938	6.03477	1.59e-09	1.85e-08
si:ch73-144l3.2	10.1408	1.122	0.44507	2.52095	0.0117037	0.0259424
si:ch211-248k15.3	10.2542	1.12154	0.390807	2.86979	0.00410742	0.0105377
atad2	842.852	1.12133	0.158995	7.0526	1.76e-12	3.64e-11
pagr1	719.325	1.12075	0.190332	5.8884	3.9e-09	4.17e-08
zbtb41	75.9959	1.12038	0.250096	4.47979	7.47e-06	3.94e-05
cnot2	828.994	1.11975	0.154408	7.25187	4.11e-13	9.94e-12
aebp2	304.562	1.11899	0.152497	7.33777	2.17e-13	5.59e-12
snap47	63.2036	1.11827	0.208481	5.36391	8.14e-08	6.64e-07
PARD3B (2 of 2)	209.14	1.11798	0.258742	4.32084	1.55e-05	7.62e-05
si:dkey-122c11.4	14.6075	1.11794	0.368323	3.0352	0.00240374	0.0066264
trpt1	94.4211	1.11773	0.201469	5.54791	2.89e-08	2.56e-07
PLEKHG5 (2 of 2)	111.567	1.11663	0.163674	6.82228	8.96e-12	1.62e-10
HYLS1	234.691	1.11562	0.156749	7.11719	1.1e-12	2.41e-11
pla2g12b	2000.56	1.11561	0.151839	7.34731	2.02e-13	5.27e-12
dhx37	823.422	1.11549	0.153896	7.24832	4.22e-13	1.02e-11
ppan	3016.46	1.11514	0.172392	6.46864	9.89e-11	1.45e-09
PKD1	54.6951	1.1147	0.298324	3.73656	0.000186557	0.000699434
MAP4 (2 of 2)	194.325	1.11466	0.195253	5.70881	1.14e-08	1.1e-07
sdad1	1837.9	1.11466	0.167799	6.6428	3.08e-11	5.04e-10
sec62	1363.02	1.11316	0.193993	5.73816	9.57e-09	9.44e-08
si:ch211-226o13.1	10.4976	1.11308	0.402278	2.76695	0.00565833	0.0138446
xrcc1	1095.17	1.11304	0.13514	8.23617	1.78e-16	8.57e-15
phospho1	1015.61	1.11261	0.12285	9.05664	1.35e-19	1.33e-17
CABZ01059120.1	63.9648	1.11132	0.214887	5.17167	2.32e-07	1.73e-06
ybx1	25680.3	1.11102	0.153967	7.21595	5.36e-13	1.26e-11
si:ch73-138n13.1	607.735	1.11026	0.193663	5.73299	9.87e-09	9.69e-08
polr3glb	163.027	1.10995	0.172243	6.44412	1.16e-10	1.68e-09
her2	46.1037	1.10972	0.276782	4.00938	6.09e-05	0.00025703
mrps16	228.037	1.10954	0.21653	5.12418	2.99e-07	2.17e-06
usp36	1127.54	1.10891	0.168617	6.57649	4.82e-11	7.58e-10
CDR2 (2 of 2)	48.9358	1.10704	0.269963	4.1007	4.12e-05	0.000180602
khnyn	123.014	1.1063	0.191319	5.78248	7.36e-09	7.41e-08
eif4e2rs1	1006.14	1.10589	0.167379	6.60709	3.92e-11	6.28e-10
znf1066	24.0579	1.10579	0.317549	3.48225	0.00049722	0.00166581
GOLM1	1399.29	1.10543	0.152067	7.26938	3.61e-13	8.82e-12
cthl	8.1093	1.10511	0.47702	2.3167	0.0205201	0.0418376
sfpq	6174.21	1.10511	0.169694	6.51234	7.4e-11	1.12e-09
si:ch1073-249f22.1	600.999	1.10483	0.197822	5.58497	2.34e-08	2.1e-07
mospd2	487.519	1.10468	0.155018	7.12615	1.03e-12	2.27e-11
thap1	103.794	1.10422	0.261414	4.22402	2.4e-05	0.000112166
snrnp25	167.47	1.104	0.182476	6.05014	1.45e-09	1.7e-08
piezo1	110.55	1.10394	0.164583	6.70751	1.98e-11	3.37e-10
zc3h15	1498.77	1.10376	0.135297	8.15805	3.4e-16	1.58e-14
brd9	534.195	1.10358	0.170423	6.47555	9.45e-11	1.39e-09
ank3b	27.73	1.10351	0.281489	3.92025	8.85e-05	0.000361696
ctr9	1186.09	1.10345	0.139256	7.92389	2.3e-15	8.76e-14
trip11	763.657	1.10332	0.133895	8.24019	1.72e-16	8.34e-15
cyp2aa4	385.08	1.1028	0.378435	2.91412	0.00356698	0.00932418
ift81	121.296	1.10266	0.19552	5.63963	1.7e-08	1.58e-07
rbm6	1759.4	1.10216	0.158793	6.94085	3.9e-12	7.53e-11
krr1	1390.92	1.10209	0.165397	6.6633	2.68e-11	4.45e-10
zgc:110249	44.7154	1.10177	0.22277	4.94577	7.58e-07	5.01e-06
akap12b	13144.4	1.10173	0.152239	7.23686	4.59e-13	1.09e-11
zgc:153018	1912.41	1.1017	0.161396	6.82605	8.73e-12	1.58e-10
whsc1	2201.55	1.10125	0.132798	8.29266	1.11e-16	5.57e-15
RRP8	702.733	1.10097	0.183468	6.00091	1.96e-09	2.23e-08
eea1	314.045	1.1006	0.155964	7.05674	1.7e-12	3.55e-11
SPAG17	29.4192	1.1006	0.310222	3.54777	0.000388504	0.0013398
plxna1b	39.9071	1.10017	0.233611	4.70941	2.48e-06	1.46e-05
si:dkey-3p4.8	13.5586	1.09989	0.391251	2.81122	0.00493538	0.0123015
C5H2orf68	121.508	1.09875	0.223576	4.91443	8.9e-07	5.77e-06
cspp1b	351.501	1.0979	0.189022	5.80833	6.31e-09	6.46e-08
nob1	1165.42	1.09772	0.1472	7.45733	8.83e-14	2.5e-12
rsl1d1	3581.28	1.09714	0.189769	5.78147	7.41e-09	7.44e-08
nipblb	2960.04	1.09691	0.171737	6.38719	1.69e-10	2.35e-09
polh	33.1866	1.09568	0.274042	3.99823	6.38e-05	0.000268676
crfb16	7.27234	1.09318	0.471559	2.31822	0.0204376	0.0416953
C5H9orf78	613.388	1.09282	0.176581	6.1888	6.06e-10	7.65e-09
HELZ2 (2 of 3)	11.7771	1.09281	0.37901	2.88332	0.00393511	0.0101626
vps4a	82.1697	1.09261	0.197705	5.52647	3.27e-08	2.87e-07
btr12	137.767	1.09251	0.175188	6.2362	4.48e-10	5.79e-09
braf	162.668	1.0919	0.186307	5.86076	4.61e-09	4.87e-08
ptprga	34.662	1.09092	0.253609	4.30159	1.7e-05	8.24e-05
nub1	156.283	1.09044	0.16919	6.44506	1.16e-10	1.67e-09
arl13b	206.416	1.09035	0.161958	6.73232	1.67e-11	2.88e-10
btr23	6.7392	1.08981	0.463744	2.35003	0.018772	0.0388244
timeless	842.547	1.08927	0.150947	7.21623	5.34e-13	1.26e-11
RNaseP_nuc	6.76876	1.0888	0.454936	2.39331	0.0166972	0.0351173
hmgxb4a	50.9941	1.08873	0.252044	4.31961	1.56e-05	7.65e-05
wdr55	763.707	1.08808	0.176895	6.15097	7.7e-10	9.5e-09
rbm17	861.494	1.08763	0.203277	5.35051	8.77e-08	7.09e-07
cahz	825.715	1.08616	0.158767	6.84122	7.85e-12	1.43e-10
si:ch73-215d9.1	17.7077	1.0861	0.331759	3.27376	0.00106128	0.00325555
rps5	2583.24	1.08563	0.129159	8.40535	4.27e-17	2.41e-15
dync2li1	62.0449	1.0852	0.224057	4.84343	1.28e-06	8.02e-06
slkb	1162.28	1.08396	0.127359	8.51106	1.72e-17	1.07e-15
PPRC1 (2 of 2)	333.443	1.08346	0.136426	7.94174	1.99e-15	7.66e-14
med19b	156.581	1.08287	0.234221	4.62327	3.78e-06	2.14e-05
FKBPL	130.859	1.08211	0.183028	5.91228	3.37e-09	3.67e-08
ube2ka	143.31	1.08161	0.221239	4.88886	1.01e-06	6.49e-06
nkx2.4b	17.7515	1.08153	0.381575	2.83438	0.00459141	0.0116084
lrrc47	500.262	1.08137	0.15633	6.91718	4.61e-12	8.77e-11
phf20l1	743.493	1.08133	0.13496	8.01223	1.13e-15	4.6e-14
serbp1a	13216	1.08092	0.140697	7.68264	1.56e-14	5.02e-13
rpl4	6148.96	1.08088	0.150519	7.18105	6.92e-13	1.58e-11
AL954861.1	13.1102	1.07998	0.415794	2.59738	0.00939369	0.0213694
trim16	491.341	1.07965	0.145841	7.40291	1.33e-13	3.63e-12
dek	2723.47	1.07923	0.145138	7.43588	1.04e-13	2.92e-12
aim1b	1357.67	1.07832	0.211248	5.10452	3.32e-07	2.38e-06
vdac1	1411.83	1.07794	0.173623	6.20851	5.35e-10	6.81e-09
faua	1088.83	1.07777	0.127307	8.4659	2.54e-17	1.52e-15
znf609a	241.131	1.07712	0.181794	5.92492	3.12e-09	3.43e-08
zcchc11	461.699	1.07682	0.170411	6.31893	2.63e-10	3.56e-09
mvp	1755.73	1.07653	0.120682	8.92038	4.65e-19	4e-17
CCDC171 (2 of 2)	49.8122	1.07577	0.234254	4.59233	4.38e-06	2.45e-05
si:ch211-212k5.4	20.7101	1.07474	0.35309	3.04382	0.00233591	0.00646592
si:ch211-262h13.3	251.391	1.0743	0.176714	6.07935	1.21e-09	1.44e-08
zranb2	1053.9	1.0741	0.133438	8.04942	8.32e-16	3.48e-14
si:dkey-222f2.1	140.087	1.07356	0.189879	5.65392	1.57e-08	1.46e-07
yeats4	697.838	1.07342	0.215203	4.98796	6.1e-07	4.12e-06
ACVR2B (2 of 2)	561.817	1.07301	0.133052	8.06461	7.35e-16	3.13e-14
scaf1	2697.31	1.07254	0.158694	6.75859	1.39e-11	2.45e-10
si:ch211-137a8.4	7808.32	1.07231	0.147914	7.24956	4.18e-13	1.01e-11
RNF5	161.57	1.07059	0.193402	5.53556	3.1e-08	2.73e-07
pdap1a	4461.84	1.07021	0.195075	5.48614	4.11e-08	3.54e-07
phf14	301.164	1.07017	0.198298	5.39678	6.78e-08	5.63e-07
eps15l1a	495.299	1.06984	0.164622	6.49878	8.1e-11	1.21e-09
gnb1b	904.048	1.06934	0.154931	6.90203	5.13e-12	9.68e-11
ndufaf6	18.4019	1.06922	0.310173	3.44718	0.00056647	0.00186904
map1sa	149.425	1.06917	0.190982	5.59828	2.16e-08	1.96e-07
dctn4	658.221	1.06871	0.140541	7.60428	2.86e-14	8.8e-13
tsta3	177.982	1.06834	0.248649	4.29656	1.73e-05	8.41e-05
SNORD12	93.7064	1.06756	0.322503	3.31023	0.000932189	0.00290228
APOLD1 (2 of 4)	18.0963	1.06744	0.337697	3.16094	0.00157259	0.00458906
tbca	534.304	1.06704	0.177849	5.99967	1.98e-09	2.25e-08
C1H7orf55	2185.38	1.06678	0.133309	8.00232	1.22e-15	4.92e-14
znfl2a	1616.06	1.06633	0.216583	4.92343	8.5e-07	5.54e-06
ift88	114.22	1.06614	0.209294	5.094	3.51e-07	2.5e-06
ppp2ca	311.64	1.06534	0.200746	5.30688	1.12e-07	8.83e-07
si:dkey-264d12.1	41.2001	1.06479	0.240067	4.43537	9.19e-06	4.75e-05
rybpa	506.97	1.06453	0.183698	5.79498	6.83e-09	6.95e-08
polr2a	5130.18	1.0643	0.169288	6.28693	3.24e-10	4.3e-09
si:zfos-364h11.1	36.2636	1.0643	0.345387	3.08148	0.00205973	0.00579686
chd4a	3060.99	1.06412	0.158125	6.7296	1.7e-11	2.93e-10
wnt5b	387.275	1.06401	0.134598	7.90508	2.68e-15	1e-13
YTHDC2	7.56218	1.06375	0.447017	2.37966	0.0173286	0.0362597
GCNT4 (2 of 3)	86.5447	1.06317	0.183595	5.79083	7e-09	7.1e-08
mapkapk3	330.231	1.06254	0.15678	6.77725	1.22e-11	2.17e-10
adam19b	11.3924	1.0623	0.380255	2.79365	0.00521171	0.0128796
raf1b	567.303	1.06223	0.167907	6.32629	2.51e-10	3.4e-09
rexo1	466.196	1.06198	0.159784	6.64637	3e-11	4.94e-10
eno3	233.664	1.0614	0.146252	7.25735	3.95e-13	9.56e-12
ccdc173	27.7579	1.05996	0.393671	2.6925	0.00709182	0.0167938
SPEN (2 of 2)	2204.02	1.05866	0.124432	8.50792	1.77e-17	1.09e-15
SAMD4B	59.3133	1.0574	0.245119	4.31382	1.6e-05	7.84e-05
slc23a3	52.5095	1.0572	0.247998	4.26295	2.02e-05	9.63e-05
C10H21orf59	355.862	1.05711	0.224727	4.70398	2.55e-06	1.49e-05
MYO9B (2 of 2)	488.453	1.05701	0.138686	7.62164	2.5e-14	7.77e-13
si:dkey-14d8.1	52.5715	1.05674	0.221138	4.77865	1.76e-06	1.08e-05
FAM195A	384.327	1.05571	0.150979	6.99241	2.7e-12	5.39e-11
map7d2b	215.528	1.05501	0.204797	5.15149	2.58e-07	1.91e-06
PUM3	2713.33	1.05444	0.16736	6.30044	2.97e-10	3.98e-09
tdrd6	25.6352	1.05411	0.297176	3.54709	0.00038951	0.00134264
hnrnpd	2212.48	1.05332	0.18218	5.78175	7.39e-09	7.44e-08
zgc:174935	400.204	1.05306	0.146704	7.17816	7.07e-13	1.61e-11
gamt	1172.93	1.05247	0.122931	8.56145	1.11e-17	7.27e-16
PGBD4 (1 of 4)	44.6764	1.05195	0.370519	2.83912	0.0045238	0.011459
fkbp4	608.806	1.05102	0.148464	7.0793	1.45e-12	3.08e-11
marcksl1b	7300.43	1.05071	0.17176	6.11729	9.52e-10	1.16e-08
ift74	400.436	1.04922	0.173306	6.05413	1.41e-09	1.67e-08
thumpd3	250.518	1.04907	0.146193	7.17597	7.18e-13	1.63e-11
gtf2a2	810.612	1.04869	0.192656	5.44333	5.23e-08	4.44e-07
ubap2l	773.785	1.04815	0.124242	8.43638	3.27e-17	1.91e-15
PSTK	20.3255	1.04812	0.303011	3.45902	0.000542141	0.0017996
axin2	692.322	1.04775	0.103853	10.0888	6.19e-24	1.33e-21
cfap53	17.786	1.04715	0.343659	3.04705	0.00231097	0.00641063
rps26l	318.039	1.04707	0.186081	5.62697	1.83e-08	1.68e-07
coil	462.605	1.04683	0.160541	6.52066	7e-11	1.07e-09
tnfaip2a	142.522	1.04651	0.200642	5.21581	1.83e-07	1.39e-06
CCDC34 (1 of 2)	29.6286	1.0458	0.282835	3.69757	0.000217674	0.000805083
plekhg4	2647.31	1.04532	0.176252	5.93081	3.01e-09	3.32e-08
srsf4	3845.42	1.045	0.166496	6.27643	3.46e-10	4.57e-09
ankrd11	3487.12	1.04405	0.164402	6.35062	2.14e-10	2.93e-09
ccpg1	9.42726	1.04246	0.417861	2.49476	0.0126041	0.0276237
aatf	1193.78	1.0422	0.174712	5.96527	2.44e-09	2.74e-08
si:ch211-238e22.1	52.063	1.04187	0.256415	4.06322	4.84e-05	0.000209121
znf973	14.7626	1.04157	0.355211	2.93224	0.00336522	0.00888148
si:ch1073-390k14.1	42.398	1.04154	0.252037	4.13248	3.59e-05	0.000159958
ubtfl	787.413	1.04131	0.14031	7.42152	1.16e-13	3.21e-12
si:dkey-187i8.2	6.66234	1.0408	0.450076	2.3125	0.0207504	0.0422662
si:dkeyp-44a8.2	931.713	1.04059	0.133226	7.81076	5.68e-15	1.97e-13
zgc:55733	330.832	1.03992	0.219196	4.74423	2.09e-06	1.25e-05
TIMP3	30.2317	1.03986	0.320657	3.24292	0.00118311	0.00358216
rdh10a	846.282	1.0397	0.165897	6.26711	3.68e-10	4.81e-09
kalrnb	494.844	1.03915	0.221294	4.69582	2.66e-06	1.55e-05
ddx10	1402.44	1.03908	0.174145	5.96677	2.42e-09	2.73e-08
nudc	1997.49	1.03758	0.176886	5.8658	4.47e-09	4.74e-08
lrrfip2	292.832	1.03744	0.184038	5.6371	1.73e-08	1.6e-07
spen	306.855	1.03714	0.138817	7.47122	7.95e-14	2.26e-12
dnmt1	1211.24	1.03709	0.151587	6.84159	7.83e-12	1.43e-10
matr3l1.1	5007.92	1.03631	0.159174	6.51051	7.49e-11	1.13e-09
si:ch73-299h12.3	446.657	1.03628	0.210064	4.93317	8.09e-07	5.3e-06
iqcd	32.8144	1.03622	0.270868	3.82554	0.000130487	0.000510157
AC024175.12	12.4616	1.03548	0.370331	2.79609	0.00517242	0.0127996
tomm70a	653.327	1.03471	0.123191	8.39923	4.49e-17	2.51e-15
efhd1	911.836	1.03463	0.132324	7.81891	5.33e-15	1.86e-13
utrn	268.087	1.03447	0.191019	5.41554	6.11e-08	5.11e-07
acin1a	7069	1.03351	0.173896	5.94325	2.79e-09	3.1e-08
nol10	946.193	1.03334	0.158179	6.53273	6.46e-11	9.95e-10
ift46	246.232	1.03328	0.17822	5.79781	6.72e-09	6.84e-08
pes	3175.02	1.03318	0.156779	6.59	4.4e-11	6.95e-10
pole3	1002.11	1.03297	0.196671	5.25228	1.5e-07	1.16e-06
si:ch211-175m2.4	49.397	1.0329	0.29384	3.51519	0.000439435	0.00149283
aifm4	27.869	1.0327	0.267986	3.85357	0.000116407	0.00046182
pdap1b	482.817	1.03153	0.217483	4.74303	2.11e-06	1.26e-05
cep170b	462.811	1.03129	0.145668	7.07971	1.44e-12	3.08e-11
fam207a	533.253	1.03117	0.189483	5.44199	5.27e-08	4.47e-07
si:dkey-261m9.18	7.06811	1.03103	0.453088	2.27556	0.0228724	0.04586
bptf	1962.15	1.03022	0.143905	7.15901	8.13e-13	1.83e-11
CABZ01071909.1	13.5309	1.03004	0.370376	2.78108	0.00541792	0.0133357
ccdc130	188.128	1.02981	0.170378	6.04427	1.5e-09	1.75e-08
e2f7	404.082	1.02981	0.146539	7.02754	2.1e-12	4.3e-11
zgc:56231	8.36135	1.02931	0.454284	2.26578	0.0234648	0.0468789
scaf4a	1380.04	1.02929	0.15942	6.45647	1.07e-10	1.56e-09
guk1a	1379.21	1.02925	0.245069	4.19983	2.67e-05	0.000123407
kif3b	113.612	1.02908	0.271753	3.78683	0.000152582	0.000584011
5S_rRNA	38.9787	1.02902	0.246854	4.16851	3.07e-05	0.000139298
myclb	1296.53	1.02877	0.146307	7.03159	2.04e-12	4.2e-11
ncoa6	1190.03	1.02779	0.140708	7.30444	2.78e-13	7e-12
phax	278.798	1.02716	0.190314	5.39718	6.77e-08	5.62e-07
upf3b	802.935	1.02708	0.179639	5.71747	1.08e-08	1.05e-07
CABZ01038499.1	25.0299	1.02665	0.281824	3.64287	0.000269615	0.000972402
phf20a	190.858	1.0261	0.220019	4.66368	3.11e-06	1.79e-05
GNAL (2 of 2)	179.807	1.02609	0.18647	5.50268	3.74e-08	3.24e-07
zgc:109889	27.1023	1.02533	0.289684	3.53949	0.000400907	0.00137648
stag1b	695.902	1.02527	0.128895	7.95431	1.8e-15	7e-14
rangap1b	820.22	1.02505	0.153338	6.68491	2.31e-11	3.89e-10
tsr1	3724.84	1.0247	0.164046	6.24643	4.2e-10	5.45e-09
rpl34	1030.7	1.0245	0.187577	5.46176	4.71e-08	4.02e-07
ppp2r2d	154.222	1.02444	0.165617	6.18558	6.19e-10	7.79e-09
smndc1	911.843	1.02442	0.159871	6.40777	1.48e-10	2.09e-09
znf710a	284.257	1.0242	0.163098	6.27965	3.39e-10	4.48e-09
prpf3	1751.32	1.02344	0.201931	5.06827	4.01e-07	2.82e-06
cers2b	4491.86	1.0229	0.108724	9.40829	5.04e-21	6.38e-19
MDC1	982.157	1.02261	0.183129	5.58407	2.35e-08	2.11e-07
rab11fip1b	37.4858	1.02259	0.264273	3.86945	0.00010908	0.000435788
snupn	343.073	1.02259	0.188086	5.43683	5.42e-08	4.59e-07
slmapa	940.326	1.02227	0.130441	7.83704	4.61e-15	1.65e-13
gltscr1	804.826	1.02172	0.106736	9.57246	1.04e-21	1.5e-19
gtpbp4	3839.15	1.02171	0.143113	7.13918	9.39e-13	2.08e-11
nktr	882.412	1.02043	0.147649	6.91114	4.81e-12	9.12e-11
armc9	93.3165	1.01999	0.172154	5.92488	3.13e-09	3.43e-08
rnf126	306.995	1.01966	0.169307	6.02252	1.72e-09	1.98e-08
tdp1	190.399	1.01919	0.16293	6.25543	3.96e-10	5.16e-09
gart	478.088	1.01855	0.11236	9.06503	1.25e-19	1.25e-17
PSMD2 (2 of 2)	795.257	1.01795	0.16578	6.14035	8.23e-10	1.01e-08
zgc:158409	7663.03	1.01763	0.151731	6.70678	1.99e-11	3.38e-10
vps9d1	281.502	1.01602	0.14122	7.19458	6.27e-13	1.44e-11
ik	1739.32	1.01585	0.186932	5.4343	5.5e-08	4.65e-07
golgb1	2621.27	1.01499	0.158747	6.39376	1.62e-10	2.26e-09
rassf7a	8.24454	1.0149	0.443666	2.28752	0.0221655	0.0447177
sympk	1071.85	1.01349	0.198475	5.10641	3.28e-07	2.36e-06
slc37a2	782.059	1.01349	0.15915	6.36814	1.91e-10	2.64e-09
ZNF513 (2 of 2)	51.1007	1.01313	0.232191	4.36336	1.28e-05	6.41e-05
clasrp	759.234	1.01245	0.138654	7.302	2.84e-13	7.09e-12
tacc1	340.996	1.01241	0.138727	7.29787	2.92e-13	7.28e-12
znf1098	15.0466	1.01231	0.346362	2.92269	0.00347026	0.00911483
hnrnpaba	21403.7	1.01227	0.139787	7.24153	4.44e-13	1.06e-11
si:dkeyp-104f11.6	37.7492	1.01211	0.239964	4.21775	2.47e-05	0.000114968
smarcc1a	3633.65	1.01176	0.139748	7.2399	4.49e-13	1.07e-11
tmem154	107.557	1.01166	0.189351	5.3428	9.15e-08	7.38e-07
PDCL3	1243.12	1.01148	0.122844	8.23388	1.81e-16	8.71e-15
nrg2b	39.5236	1.01086	0.237118	4.26311	2.02e-05	9.62e-05
g3bp1	3301.28	1.01062	0.182629	5.5337	3.14e-08	2.76e-07
LPL (2 of 2)	27.6236	1.0104	0.30571	3.30509	0.000949451	0.00294856
eef2a.1	674.036	1.01011	0.174073	5.8028	6.52e-09	6.66e-08
usp1	1046.75	1.00966	0.146439	6.89473	5.4e-12	1.01e-10
ubtf	2330.93	1.00882	0.144176	6.99716	2.61e-12	5.22e-11
CCT2	192.571	1.00882	0.164637	6.12752	8.93e-10	1.09e-08
si:ch211-235i11.3	87.3225	1.0085	0.20514	4.91617	8.83e-07	5.73e-06
si:ch211-241e1.5	73.8009	1.00838	0.197563	5.10407	3.32e-07	2.39e-06
deaf1	91.684	1.00807	0.200463	5.02872	4.94e-07	3.41e-06
prr12a	3021.63	1.00786	0.136331	7.39273	1.44e-13	3.89e-12
cd2bp2	2067.36	1.00744	0.188716	5.33838	9.38e-08	7.55e-07
ddrgk1	89.2263	1.00715	0.292643	3.44157	0.000578358	0.00190425
ubn2b	719.64	1.00715	0.11347	8.87589	6.94e-19	5.74e-17
gpm6bb	66.5542	1.00649	0.268295	3.75143	0.000175828	0.000663412
col4a3bpb	444.413	1.00573	0.145213	6.92589	4.33e-12	8.3e-11
usf2	1216.06	1.00567	0.142063	7.07901	1.45e-12	3.09e-11
CABZ01112215.1	27.2792	1.0046	0.297281	3.37929	0.000726726	0.0023274
gmps	1471.46	1.00456	0.15226	6.59768	4.18e-11	6.63e-10
chga	39.5275	1.00332	0.318601	3.14914	0.0016375	0.00474945
plekha5	214.01	1.00289	0.213768	4.69147	2.71e-06	1.58e-05
zgc:113294	34.0519	1.00243	0.254347	3.9412	8.11e-05	0.000334654
u2af2a	1252.44	1.00194	0.154377	6.4902	8.57e-11	1.28e-09
tnfrsf11b	20.6364	1.00183	0.306287	3.27089	0.00107211	0.00328402
zgc:112994	1432.23	1.00058	0.108473	9.22416	2.86e-20	3.23e-18
tmem170a	28.6404	-1.00113	0.297819	-3.36155	0.000775061	0.00246759
kctd6a	34.4058	-1.00234	0.268881	-3.72781	0.000193153	0.00072197
ckba	47.8562	-1.00237	0.23932	-4.18841	2.81e-05	0.000129098
tbcd	39.31	-1.00333	0.287345	-3.49172	0.00047992	0.00161437
si:dkey-177p2.18	17.9113	-1.00391	0.372286	-2.6966	0.00700505	0.0166416
ergic1	104.39	-1.00392	0.207021	-4.84934	1.24e-06	7.8e-06
nudt17	8.57451	-1.004	0.425879	-2.35747	0.0183999	0.038176
mapk1	22.2108	-1.00412	0.308606	-3.25372	0.00113903	0.00346107
nit2	42.0709	-1.00441	0.275171	-3.65014	0.000262102	0.000948593
galns	15.5288	-1.00475	0.349025	-2.87873	0.00399278	0.01029
ahcyl1	75.6313	-1.00481	0.186807	-5.3789	7.49e-08	6.16e-07
mbtps2	58.7137	-1.00531	0.240841	-4.17418	2.99e-05	0.000136088
pcbp4	10.1514	-1.00634	0.415787	-2.42034	0.0155061	0.0329966
alg5	175.847	-1.00694	0.170839	-5.89408	3.77e-09	4.03e-08
fundc1	186.597	-1.00757	0.229597	-4.38842	1.14e-05	5.78e-05
rabggtb	64.0767	-1.00789	0.229527	-4.39118	1.13e-05	5.71e-05
cox6c	75.5775	-1.00914	0.208996	-4.82852	1.38e-06	8.61e-06
znf512	22.5809	-1.00914	0.31443	-3.20944	0.00132996	0.00397349
si:ch73-46j18.5	1129.6	-1.01141	0.111707	-9.05415	1.38e-19	1.35e-17
hnmt	13.3723	-1.01147	0.372483	-2.71548	0.00661794	0.015862
snx18b	14.895	-1.01183	0.355964	-2.84249	0.00447625	0.0113502
ppapdc1b	43.4039	-1.01204	0.316532	-3.19728	0.00138729	0.00412232
nav3	16.0325	-1.01284	0.376771	-2.6882	0.0071838	0.0169791
slc35c2	145.022	-1.01295	0.178574	-5.67244	1.41e-08	1.32e-07
dip2cb	14.6067	-1.01319	0.362703	-2.79343	0.00521518	0.0128839
jtb	124.74	-1.01392	0.1775	-5.7122	1.12e-08	1.08e-07
zgc:110329	31.393	-1.01413	0.283291	-3.5798	0.000343858	0.00120493
ndufab1a	227.054	-1.01421	0.180357	-5.62332	1.87e-08	1.71e-07
RNF157	32.1166	-1.01436	0.290909	-3.48685	0.000488738	0.00164073
maf1	212.6	-1.01469	0.155144	-6.5403	6.14e-11	9.49e-10
acss2l	44.5575	-1.01577	0.267092	-3.80306	0.000142917	0.00055062
ost4	96.6054	-1.016	0.176031	-5.77171	7.85e-09	7.86e-08
si:ch73-389b16.2	37.1687	-1.01616	0.254197	-3.99756	6.4e-05	0.00026936
tmbim1	34.5928	-1.01679	0.321537	-3.16229	0.00156535	0.00457155
sept5b	10.5822	-1.01684	0.400192	-2.54088	0.0110575	0.0246428
sort1b	141.116	-1.01701	0.196574	-5.17367	2.3e-07	1.71e-06
alkbh6	36.2348	-1.01705	0.26565	-3.82853	0.000128913	0.000505206
sgtb	7.45193	-1.01748	0.452494	-2.24861	0.0245372	0.0487255
ap3m1	94.7107	-1.01806	0.200847	-5.06882	4e-07	2.81e-06
tm2d1	11.0152	-1.01822	0.409685	-2.48538	0.0129414	0.0282293
abcb6b	29.5798	-1.01834	0.293727	-3.46695	0.000526405	0.00175247
pik3cb	69.6132	-1.01874	0.215303	-4.73164	2.23e-06	1.32e-05
zp3.2	53.9181	-1.01895	0.249285	-4.0875	4.36e-05	0.000189836
cd9a	13.7616	-1.01954	0.376624	-2.70704	0.00678857	0.0162078
htatip2	10.5529	-1.01963	0.397891	-2.56258	0.0103898	0.0233058
ppm1h	17.0334	-1.01972	0.341755	-2.98377	0.00284719	0.00768844
mmd	56.7613	-1.01978	0.248164	-4.10931	3.97e-05	0.000174601
ndufa7	107.117	-1.01983	0.222091	-4.59194	4.39e-06	2.45e-05
NUPR1L	538.87	-1.02034	0.224001	-4.55507	5.24e-06	2.88e-05
wdr73	18.1462	-1.02098	0.342271	-2.98296	0.00285475	0.00770605
si:ch1073-263o8.2	56.5699	-1.02115	0.319486	-3.19623	0.00139234	0.00413399
clptm1l	77.3177	-1.02125	0.219277	-4.65735	3.2e-06	1.84e-05
mrpl20	21.8048	-1.0215	0.309898	-3.29624	0.000979894	0.00303484
poglut1	20.3965	-1.02173	0.348884	-2.92856	0.00340538	0.00897469
eml2	15.5683	-1.02235	0.370693	-2.75793	0.00581683	0.0141785
si:dkey-102m7.3	245.001	-1.0226	0.20124	-5.08152	3.74e-07	2.65e-06
hoxb2a	8.99774	-1.023	0.43225	-2.36668	0.0179486	0.0373773
atl3	77.493	-1.02307	0.203957	-5.01609	5.27e-07	3.62e-06
hs2st1a	221.568	-1.02376	0.149237	-6.86	6.89e-12	1.27e-10
pcp4l1	179.509	-1.02379	0.218642	-4.68251	2.83e-06	1.64e-05
ppp1r1b	18.9208	-1.02397	0.367603	-2.78554	0.00534383	0.0131731
fhl3a	41.8679	-1.02445	0.23183	-4.41897	9.92e-06	5.07e-05
tmem260	42.1725	-1.02453	0.246276	-4.1601	3.18e-05	0.000143824
spint2	108.665	-1.02487	0.210418	-4.87064	1.11e-06	7.06e-06
cpox	51.3408	-1.025	0.268117	-3.82294	0.000131871	0.000515026
CORIN	9.66266	-1.02553	0.423845	-2.41958	0.0155384	0.0330509
ikzf5	46.6458	-1.0269	0.230065	-4.4635	8.06e-06	4.23e-05
trib1	39.0104	-1.02747	0.244464	-4.20296	2.63e-05	0.000121982
pgm3	45.3424	-1.02749	0.24163	-4.25233	2.12e-05	0.000100373
auh	27.1931	-1.02897	0.286102	-3.59653	0.000322492	0.00113733
si:dkey-11c5.14	37.0347	-1.0293	0.271675	-3.78871	0.000151432	0.000580091
c2cd5	67.4068	-1.0299	0.201381	-5.11418	3.15e-07	2.28e-06
TMEM94	66.1553	-1.03013	0.20681	-4.98103	6.32e-07	4.24e-06
ucp1	11.7028	-1.03046	0.400265	-2.57446	0.0100398	0.0226373
sts	10.9001	-1.03095	0.416585	-2.47477	0.0133322	0.028962
nthl1	58.5545	-1.03206	0.211784	-4.87317	1.1e-06	6.98e-06
sdf4	240.216	-1.03214	0.143478	-7.19371	6.31e-13	1.45e-11
si:dkey-32e6.3	9.09937	-1.03259	0.431248	-2.39442	0.0166467	0.035021
fgfr3	30.348	-1.03295	0.282733	-3.65344	0.000258754	0.00093849
rbp1	10.1562	-1.03325	0.401623	-2.57268	0.0100914	0.0227398
mylk3	6.92161	-1.03337	0.460344	-2.24478	0.0247824	0.0491331
sirt7	44.8333	-1.03396	0.242376	-4.26593	1.99e-05	9.52e-05
slc25a17	32.7249	-1.03416	0.290833	-3.55585	0.000376759	0.0013066
p2rx7	9.89766	-1.0343	0.416084	-2.48581	0.0129258	0.0282118
rab11bb	15.3022	-1.03462	0.374269	-2.76439	0.00570298	0.01394
osbpl2a	11.1632	-1.0347	0.387945	-2.66712	0.00765033	0.0179101
eefsec	38.4286	-1.03525	0.266849	-3.87955	0.00010465	0.00042012
vps25	171.684	-1.03583	0.155689	-6.65316	2.87e-11	4.73e-10
rab4a	29.3182	-1.03684	0.30007	-3.45532	0.000549646	0.00182083
HACD1	16.0085	-1.03801	0.34992	-2.96641	0.00301294	0.00806977
HHEX	20.4751	-1.03803	0.340591	-3.04773	0.00230578	0.00640166
hs2st1b	21.3997	-1.03831	0.318089	-3.26422	0.00109768	0.00335331
fam173a	37.942	-1.03835	0.29573	-3.51116	0.000446161	0.00151325
prkcdb	90.0952	-1.03874	0.244154	-4.25443	2.1e-05	9.95e-05
bckdk	313.742	-1.03887	0.128259	-8.09979	5.51e-16	2.43e-14
kdelr2b	319.475	-1.03962	0.213403	-4.87162	1.11e-06	7.03e-06
cox6b2	460.471	-1.03999	0.173287	-6.00156	1.95e-09	2.23e-08
mrpl36	89.5802	-1.04013	0.199844	-5.20471	1.94e-07	1.47e-06
mtmr9	6.8701	-1.04098	0.454863	-2.28856	0.0221051	0.0446263
ndufs3	102.419	-1.0411	0.190525	-5.4644	4.64e-08	3.97e-07
pla2g12a	68.2396	-1.04137	0.197807	-5.26458	1.41e-07	1.09e-06
smyd2b	8.81063	-1.04146	0.454869	-2.28959	0.022045	0.0445243
ndp	9.24613	-1.0425	0.441237	-2.36268	0.0181433	0.0377085
slc36a1	24.2228	-1.04265	0.285648	-3.65012	0.000262116	0.000948593
arpc5a	391.764	-1.04269	0.164032	-6.35665	2.06e-10	2.83e-09
fam49ba	8.27372	-1.0427	0.46163	-2.25873	0.0239003	0.0476333
mrpl4	79.3222	-1.04327	0.184919	-5.64177	1.68e-08	1.56e-07
gbx2	28.9627	-1.04413	0.38025	-2.7459	0.00603459	0.0146297
si:ch211-276i12.9	89.6183	-1.0443	0.207635	-5.02948	4.92e-07	3.4e-06
atp6v1ba	218.84	-1.04447	0.174299	-5.99243	2.07e-09	2.34e-08
si:dkey-279j5.1	7.77014	-1.04451	0.460658	-2.26742	0.0233646	0.0467103
otud4	52.3578	-1.04586	0.264902	-3.94808	7.88e-05	0.00032573
pycard	29.9531	-1.04594	0.32227	-3.24555	0.00117225	0.00355399
SMUG1	11.8642	-1.04635	0.388238	-2.69513	0.00703603	0.0166965
bach1a	11.4553	-1.04761	0.37891	-2.76479	0.00569592	0.013925
spata4	7.13932	-1.04768	0.45847	-2.28516	0.0223034	0.0449283
rnasekb	12.2839	-1.04879	0.395485	-2.6519	0.00800395	0.0186084
C13H2orf50	13.8875	-1.04887	0.397832	-2.63647	0.00837744	0.0193551
slc27a1a	37.8851	-1.04911	0.261334	-4.01444	5.96e-05	0.000252365
si:dkey-33c12.3	10.0331	-1.04962	0.41661	-2.51942	0.0117547	0.0260243
wdr90	27.3904	-1.04975	0.288041	-3.64445	0.000267969	0.000966935
tpst1l	54.5795	-1.04993	0.212344	-4.94446	7.64e-07	5.03e-06
RDM1	20.522	-1.05015	0.316524	-3.31774	0.000907487	0.00283372
alox5b.3	273.326	-1.05021	0.365471	-2.87359	0.00405834	0.0104317
SRMS	35.432	-1.05031	0.269968	-3.89049	0.000100041	0.000404152
si:dkey-57i11.4	10.7242	-1.05061	0.388129	-2.70685	0.0067925	0.0162095
immt	43.4883	-1.05108	0.245421	-4.28277	1.85e-05	8.9e-05
cks1b	153.745	-1.05146	0.1958	-5.37009	7.87e-08	6.43e-07
hadh	84.7676	-1.05187	0.188643	-5.57599	2.46e-08	2.2e-07
arntl1b	16.9086	-1.05202	0.377602	-2.78606	0.00533529	0.0131542
si:ch211-14a17.6	7.02983	-1.0524	0.452363	-2.32645	0.0199944	0.040986
C12H16orf52	7.94537	-1.05308	0.453751	-2.32084	0.0202956	0.0414597
map3k15	11.3824	-1.05342	0.390353	-2.69863	0.00696258	0.0165567
mpc2	151.03	-1.05358	0.182633	-5.76882	7.98e-09	7.99e-08
rnf7	55.9484	-1.05383	0.23627	-4.46026	8.19e-06	4.28e-05
mcoln1a	85.2682	-1.05423	0.213491	-4.93804	7.89e-07	5.19e-06
cxcr4b	32.7838	-1.0552	0.277013	-3.80922	0.000139406	0.000539046
ugt2a5	11.2201	-1.05546	0.402033	-2.6253	0.00865732	0.0199054
abcg2a	14.273	-1.05569	0.383112	-2.75556	0.00585926	0.0142654
ttyh3b	82.5939	-1.0563	0.197491	-5.34858	8.86e-08	7.16e-07
vamp5	16.0913	-1.05666	0.345431	-3.05896	0.0022211	0.00619448
TTC9	8.83504	-1.05668	0.429241	-2.46174	0.0138263	0.0299125
snrpd1	1472.3	-1.05715	0.152812	-6.91796	4.58e-12	8.75e-11
TMEM71	9.97695	-1.05718	0.44965	-2.35112	0.018717	0.0387323
C2H14orf119	58.5099	-1.05814	0.279982	-3.77931	0.000157262	0.000600558
tmem107l	8.03086	-1.05987	0.454303	-2.33295	0.0196507	0.0403932
sys1	27.6513	-1.06023	0.27966	-3.79112	0.000149968	0.000574928
pcnxl4	35.3065	-1.06122	0.254858	-4.16398	3.13e-05	0.000141619
CU929188.3	7.98774	-1.06166	0.450381	-2.35724	0.0184111	0.0381847
ankrd22	11.4554	-1.062	0.401733	-2.64354	0.0082045	0.0189941
rfk	15.8766	-1.06223	0.361041	-2.94212	0.00325969	0.0086384
rereb	19.3499	-1.06265	0.336646	-3.15658	0.00159629	0.0046445
ppapdc2	28.2664	-1.06277	0.333163	-3.18994	0.00142301	0.00421239
APLF (1 of 2)	31.2568	-1.06289	0.289162	-3.67577	0.000237135	0.000867092
tmem234	7.00069	-1.06299	0.454859	-2.33696	0.0194414	0.0400019
BORCS7	29.6225	-1.06351	0.334271	-3.18158	0.00146472	0.00431856
si:dkey-81j8.6	23.6052	-1.06363	0.3979	-2.6731	0.00751536	0.0176499
dpm3	80.0779	-1.06375	0.264317	-4.02451	5.71e-05	0.000242522
rcbtb1	24.9179	-1.06417	0.313902	-3.39014	0.000698572	0.0022463
h3f3a	2935.9	-1.06425	0.174691	-6.09221	1.11e-09	1.34e-08
rgra	17.1879	-1.06428	0.394783	-2.69586	0.00702067	0.0166707
casp9	13.1714	-1.06442	0.372734	-2.85571	0.00429401	0.0109424
DHDH (1 of 2)	11.9964	-1.06467	0.406568	-2.61867	0.00882743	0.0202619
pigl	19.8601	-1.06499	0.34144	-3.11911	0.001814	0.00520022
zdhhc24	38.839	-1.06508	0.254543	-4.18428	2.86e-05	0.000130939
MYO19	6.07785	-1.0657	0.474131	-2.2477	0.0245956	0.0488151
plekhj1	30.1223	-1.06572	0.29558	-3.60553	0.000311515	0.00110335
med29	83.126	-1.06642	0.230931	-4.61791	3.88e-06	2.2e-05
atp5d	89.7592	-1.06653	0.218729	-4.87605	1.08e-06	6.89e-06
slc16a9a	16.509	-1.06664	0.433099	-2.46281	0.0137854	0.0298503
phkb	13.4286	-1.06698	0.396159	-2.69331	0.00707462	0.0167665
cd81a	766.978	-1.06699	0.176685	-6.03896	1.55e-09	1.81e-08
gabarapl2	23.574	-1.06752	0.311966	-3.4219	0.000621857	0.00202737
si:dkey-7f3.14	11.2183	-1.06777	0.397762	-2.68445	0.00726503	0.0171419
ube2r2	56.3245	-1.06822	0.213302	-5.00804	5.5e-07	3.76e-06
b3galnt2	15.0565	-1.06899	0.353782	-3.02161	0.00251432	0.0069004
NPR2	20.2693	-1.06913	0.326355	-3.27598	0.00105298	0.00323209
gmpr	6.26176	-1.06993	0.461596	-2.31789	0.0204552	0.0417224
pdhx	28.6189	-1.07066	0.291353	-3.67479	0.000238041	0.000869976
tbc1d12b	27.0588	-1.07183	0.276946	-3.87016	0.000108764	0.000434776
FP103009.1	11.4867	-1.07202	0.39759	-2.69629	0.00701169	0.0166547
tmem106ba	51.6442	-1.0727	0.238755	-4.4929	7.03e-06	3.74e-05
HERC4	101.089	-1.07278	0.24635	-4.35471	1.33e-05	6.65e-05
CABZ01054391.1	30.1652	-1.07317	0.327794	-3.2739	0.00106072	0.00325453
rps19	576.363	-1.07364	0.211297	-5.0812	3.75e-07	2.66e-06
si:ch73-42p12.2	56.9653	-1.07391	0.232031	-4.62831	3.69e-06	2.09e-05
stx10	106.073	-1.07396	0.178236	-6.0255	1.69e-09	1.95e-08
si:dkey-238i5.3	31.0443	-1.07409	0.321974	-3.33595	0.000850082	0.00267877
fabp3	57.4438	-1.07458	0.275302	-3.9033	9.49e-05	0.000385661
ptgs1	101.599	-1.07469	0.217881	-4.93248	8.12e-07	5.32e-06
FMNL1 (2 of 2)	41.7385	-1.07596	0.243764	-4.41393	1.02e-05	5.18e-05
chst1	5.74101	-1.07634	0.472895	-2.27607	0.0228421	0.045808
cdip1	7.18883	-1.07635	0.455006	-2.36558	0.0180019	0.0374515
chchd10	79.4294	-1.07681	0.193909	-5.55314	2.81e-08	2.49e-07
fam173b	16.6012	-1.07772	0.346885	-3.10684	0.00189097	0.0053856
mrpl17	57.4063	-1.07854	0.208307	-5.17768	2.25e-07	1.68e-06
msrb3	11.7407	-1.08097	0.384268	-2.81307	0.00490709	0.0122454
ift27	16.8763	-1.08125	0.356276	-3.03485	0.00240653	0.00663285
mgat1a	69.1578	-1.0818	0.228579	-4.73271	2.22e-06	1.32e-05
fbxo7	11.6508	-1.08214	0.405956	-2.66567	0.00768358	0.0179652
tcp11l2	83.3416	-1.08222	0.208995	-5.17821	2.24e-07	1.67e-06
asmtl	63.6777	-1.08268	0.222665	-4.86237	1.16e-06	7.34e-06
RAB43	5.57574	-1.08281	0.483037	-2.24166	0.0249834	0.0494521
rangrf	7.50698	-1.08281	0.460988	-2.34889	0.0188295	0.0389162
ppapdc3	6.6467	-1.08288	0.454205	-2.38413	0.0171196	0.0358679
smim8	27.0771	-1.08296	0.308998	-3.50476	0.000457013	0.0015451
ube2d3	105.884	-1.08297	0.185638	-5.83379	5.42e-09	5.63e-08
CHST8	5.40203	-1.08335	0.479038	-2.2615	0.0237283	0.047335
fibpa	46.8412	-1.0851	0.238901	-4.54206	5.57e-06	3.03e-05
thy1	18.1997	-1.08514	0.373162	-2.90795	0.00363806	0.00949322
C9H2orf49	49.4039	-1.0854	0.231317	-4.69227	2.7e-06	1.57e-05
osbpl3b	11.2863	-1.08573	0.407269	-2.66588	0.00767863	0.0179564
mfap2	198.189	-1.08588	0.199478	-5.44361	5.22e-08	4.43e-07
slc16a6b	95.4262	-1.08589	0.222241	-4.8861	1.03e-06	6.57e-06
minpp1b	14.2091	-1.08665	0.372337	-2.91845	0.00351775	0.00921667
herc7	19.5259	-1.08769	0.326084	-3.33562	0.000851096	0.0026813
ywhah	166.983	-1.0878	0.155349	-7.00227	2.52e-12	5.06e-11
naa20	74.3904	-1.0881	0.219124	-4.96569	6.85e-07	4.56e-06
tmem167a	151.154	-1.08867	0.213779	-5.0925	3.53e-07	2.52e-06
mob4	160.483	-1.08925	0.189937	-5.73477	9.76e-09	9.61e-08
zgc:112023	21.894	-1.08968	0.330202	-3.30003	0.000966747	0.00299789
pop5	52.5656	-1.08998	0.215271	-5.06327	4.12e-07	2.89e-06
hoxa9a	65.5382	-1.09003	0.230133	-4.73651	2.17e-06	1.3e-05
si:dkey-21c1.1	17.8903	-1.09007	0.332039	-3.28296	0.00102723	0.0031616
aktip	102.651	-1.09034	0.190643	-5.71929	1.07e-08	1.04e-07
ndufs7	119.429	-1.09041	0.182872	-5.96268	2.48e-09	2.78e-08
CR318653.1	23.9636	-1.09055	0.329699	-3.30773	0.000940549	0.00292585
ccnd2b	12.2752	-1.09134	0.384507	-2.83827	0.00453583	0.0114855
ccdc79	10.014	-1.09144	0.423971	-2.57433	0.0100433	0.0226419
si:dkey-26m3.3	12.889	-1.09148	0.37022	-2.94819	0.00319643	0.00849662
itpk1b	29.661	-1.0917	0.271464	-4.02153	5.78e-05	0.000245235
HACD4	12.3044	-1.09207	0.414731	-2.6332	0.00845845	0.0195057
ube2j1	80.136	-1.0922	0.188252	-5.8018	6.56e-09	6.69e-08
abracl	131.916	-1.09236	0.214521	-5.09209	3.54e-07	2.52e-06
phactr2	18.3414	-1.0937	0.328208	-3.33234	0.000861198	0.00270459
calm3a	89.5612	-1.09377	0.193259	-5.65962	1.52e-08	1.42e-07
gra	21.2054	-1.09398	0.32416	-3.37481	0.000738657	0.00236083
uqcrc2b	275.571	-1.09423	0.126133	-8.67521	4.13e-18	2.83e-16
kif26aa	17.8568	-1.09461	0.358308	-3.05495	0.00225099	0.0062672
zgc:175284	11.0693	-1.0951	0.420484	-2.60439	0.00920378	0.0210246
snx5	122.98	-1.09517	0.164786	-6.646	3.01e-11	4.95e-10
galk2	10.5224	-1.09577	0.407896	-2.6864	0.00722259	0.0170544
cishb	15.8071	-1.09604	0.348041	-3.14916	0.00163739	0.00474945
dpm2	40.9478	-1.09628	0.257678	-4.25447	2.1e-05	9.95e-05
aqp3a	21.4411	-1.09649	0.354358	-3.09429	0.00197285	0.00559061
zgc:162396	16.6514	-1.09701	0.355346	-3.08717	0.00202072	0.00570768
msrb1a	136.468	-1.09743	0.186138	-5.8958	3.73e-09	4e-08
si:ch211-191j22.3	48.8164	-1.09744	0.241177	-4.55035	5.36e-06	2.93e-05
abca1a	270.84	-1.09767	0.140311	-7.82312	5.15e-15	1.81e-13
srsf1b	324.703	-1.09782	0.181001	-6.06525	1.32e-09	1.57e-08
hspa13	38.9201	-1.09804	0.261789	-4.19436	2.74e-05	0.00012599
FAM83G (2 of 2)	22.074	-1.09824	0.316679	-3.46799	0.00052436	0.00174606
CR388052.1	13.9841	-1.09828	0.387893	-2.8314	0.00463443	0.0116971
slc35b2	39.5415	-1.09841	0.270544	-4.05999	4.91e-05	0.000211604
MYH2 (8 of 8)	25.4225	-1.0985	0.365542	-3.00514	0.00265459	0.00723037
zgc:114174	13.7186	-1.09857	0.366743	-2.99547	0.00274026	0.00743497
aarsd1	22.2499	-1.09884	0.309178	-3.55406	0.000379327	0.00131305
hmbsb	19.3251	-1.09903	0.34402	-3.19468	0.00139988	0.00415306
ldb2b	188.556	-1.09964	0.210421	-5.2259	1.73e-07	1.32e-06
adss	18.8802	-1.09969	0.337141	-3.26181	0.00110702	0.00337487
RBM44	18.9104	-1.09971	0.370271	-2.97002	0.0029778	0.00798866
noxo1b	6.74209	-1.09975	0.482553	-2.27904	0.0226649	0.0455143
vasna	69.0821	-1.09988	0.229481	-4.79291	1.64e-06	1.01e-05
cldng	9.33866	-1.10017	0.450556	-2.4418	0.0146144	0.0313744
olig4	63.2163	-1.10039	0.30212	-3.64222	0.000270292	0.000974606
tctex1d2	11.5398	-1.10048	0.408808	-2.69193	0.00710397	0.0168147
il17ra1a	8.7202	-1.10189	0.427024	-2.58038	0.00986912	0.0223205
cenpv	11.2607	-1.1021	0.420465	-2.62115	0.00876332	0.0201241
surf1	18.9058	-1.10251	0.365581	-3.01579	0.00256311	0.00700699
si:ch211-224l10.4	57.3114	-1.10255	0.215894	-5.10691	3.27e-07	2.36e-06
zcchc24	117.505	-1.10309	0.175441	-6.28754	3.23e-10	4.29e-09
podxl2	41.9845	-1.10336	0.284299	-3.88097	0.00010404	0.000418026
zgc:171977	5.92498	-1.10379	0.491323	-2.24657	0.0246677	0.0489386
CT573234.2	6.61135	-1.10533	0.464595	-2.37913	0.0173534	0.0363014
si:ch211-113j14.1	5.41255	-1.10567	0.488669	-2.26261	0.0236598	0.0472111
gnav1	30.483	-1.10582	0.285633	-3.87145	0.000108189	0.000432813
tmem192	16.4709	-1.10602	0.377742	-2.92797	0.00341184	0.00899011
si:dkey-234l24.10	14.8965	-1.10626	0.37616	-2.94093	0.00327226	0.00866397
ydjc	9.19258	-1.10636	0.41673	-2.65485	0.00793429	0.0184784
cox7a3	59.1281	-1.10644	0.231013	-4.78953	1.67e-06	1.03e-05
cbx4	16.7566	-1.10655	0.391483	-2.82657	0.00470498	0.0118328
fmnl2a	21.3099	-1.10664	0.301956	-3.6649	0.00024744	0.000901573
zswim7	7.0479	-1.10667	0.448405	-2.46801	0.0135868	0.0294719
cyp1d1	10.8565	-1.10724	0.39229	-2.82251	0.00476499	0.0119492
cacnb4a	7.60844	-1.10759	0.453275	-2.44352	0.0145447	0.031252
ARMC6	14.5078	-1.10773	0.357107	-3.10195	0.00192252	0.0054658
syngr3a	6.31593	-1.1078	0.474994	-2.33224	0.019688	0.0404531
rh50	8.83837	-1.10795	0.436335	-2.53922	0.0111101	0.0247451
ptp4a3	145.939	-1.10807	0.211278	-5.24463	1.57e-07	1.2e-06
ppp2r1b	213.852	-1.10818	0.183762	-6.0305	1.63e-09	1.89e-08
ponzr5	183.131	-1.1083	0.20441	-5.42194	5.9e-08	4.95e-07
id2a	192.474	-1.10838	0.220412	-5.02868	4.94e-07	3.41e-06
si:dkey-182g1.10	7.4613	-1.10865	0.454952	-2.43684	0.0148161	0.0317383
hexdc	6.78503	-1.10868	0.455703	-2.4329	0.0149786	0.0320123
cryba1l1	5.91225	-1.10875	0.486798	-2.27763	0.0227485	0.0456637
si:ch211-223a21.4	21.0785	-1.10897	0.315357	-3.51655	0.000437194	0.0014873
lhfpl2b	54.7716	-1.10937	0.256316	-4.32815	1.5e-05	7.4e-05
b2ml	186.291	-1.10958	0.161824	-6.8567	7.05e-12	1.3e-10
rac3a	11.7592	-1.10972	0.441911	-2.51119	0.0120325	0.0265439
nanp	49.0087	-1.10975	0.246525	-4.50158	6.75e-06	3.61e-05
cox5aa	189.976	-1.10996	0.173539	-6.396	1.59e-10	2.24e-09
galnt11	66.9519	-1.11101	0.205325	-5.411	6.27e-08	5.24e-07
MTFP1	11.913	-1.11111	0.415577	-2.67365	0.00750297	0.0176292
mif	15.6606	-1.11136	0.361819	-3.07159	0.00212922	0.00596521
NDUFC1	10.2256	-1.1115	0.427253	-2.6015	0.00928166	0.0211633
si:ch211-132b12.7	6.02018	-1.11267	0.479717	-2.31943	0.0203717	0.0415822
INPP1	17.8942	-1.11279	0.325299	-3.42081	0.000624342	0.00203413
pigo	192.572	-1.11293	0.170633	-6.52237	6.92e-11	1.06e-09
slc15a2	15.193	-1.11362	0.347423	-3.20536	0.00134892	0.00402284
ANKRD50 (2 of 2)	11.8047	-1.11386	0.391267	-2.8468	0.00441607	0.0112206
tango2	5.91144	-1.11467	0.486096	-2.29311	0.0218418	0.0442096
spsb1	70.0267	-1.11469	0.251158	-4.4382	9.07e-06	4.69e-05
atp5l	68.4717	-1.11474	0.209888	-5.31113	1.09e-07	8.65e-07
alg8	20.6678	-1.11509	0.322386	-3.45886	0.000542462	0.00180026
si:ch211-172l8.4	8.69504	-1.11515	0.43048	-2.59048	0.00958414	0.0217458
stard13a	5.37191	-1.11529	0.485083	-2.29918	0.0214947	0.0436142
MRPS12	75.0151	-1.1153	0.211811	-5.26552	1.4e-07	1.09e-06
dhfr	302.706	-1.11534	0.196796	-5.66749	1.45e-08	1.36e-07
arl11	5.45648	-1.11562	0.478249	-2.33271	0.0196632	0.0404132
prom1b	7.66844	-1.11581	0.471945	-2.36427	0.0180655	0.0375733
acp5a	296.491	-1.11652	0.200546	-5.5674	2.59e-08	2.3e-07
BX901907.1	6.74046	-1.11761	0.477783	-2.33915	0.0193276	0.0398176
wnt4b	14.4394	-1.11779	0.353835	-3.15906	0.00158279	0.00461309
mrps14	60.162	-1.1178	0.217011	-5.1509	2.59e-07	1.91e-06
copz2	86.2175	-1.11803	0.241007	-4.63899	3.5e-06	2e-05
poc1bl	78.7771	-1.1181	0.200131	-5.58683	2.31e-08	2.08e-07
gga1	224.947	-1.11821	0.158248	-7.06617	1.59e-12	3.34e-11
hyal2a	11.5538	-1.11832	0.412137	-2.71346	0.00665851	0.0159392
gng12a	14.0452	-1.11903	0.381892	-2.93022	0.00338717	0.00893465
selj	11.5188	-1.11908	0.395521	-2.82938	0.00466379	0.0117432
hmgcrb	119.946	-1.12022	0.180864	-6.19373	5.88e-10	7.43e-09
tmem110	76.8188	-1.12112	0.18532	-6.04961	1.45e-09	1.7e-08
srpk3	10.909	-1.12126	0.415382	-2.69934	0.00694778	0.0165321
crim1	11.473	-1.12161	0.399704	-2.8061	0.00501444	0.0124733
slc38a3a	21.5602	-1.12274	0.35105	-3.19824	0.00138269	0.00411031
FDXACB1	16.6533	-1.12292	0.360474	-3.11512	0.0018387	0.00526453
unc13ba	6.43637	-1.12293	0.496084	-2.26358	0.0236001	0.0471047
lamc3	13.5155	-1.12294	0.409246	-2.74393	0.00607087	0.014708
tmem203	13.6893	-1.12301	0.408185	-2.75123	0.00593726	0.0144269
vmhcl	8.02991	-1.12367	0.4467	-2.51548	0.0118869	0.0262736
tuba1c	17.9245	-1.12437	0.33271	-3.37944	0.00072633	0.00232696
pla2g6	19.0214	-1.12454	0.331107	-3.3963	0.000683023	0.00220348
tlr5b	18.217	-1.12455	0.328862	-3.41951	0.000627334	0.00204298
fzd2	109.005	-1.12463	0.192464	-5.84336	5.12e-09	5.34e-08
C12H16orf62	21.1557	-1.12494	0.310977	-3.61745	0.000297515	0.00106138
si:ch211-150o23.2	41.1897	-1.125	0.262558	-4.28475	1.83e-05	8.83e-05
itga4	5.29561	-1.12529	0.485882	-2.31597	0.0205601	0.0419133
frem2a	42.4482	-1.1258	0.292625	-3.84724	0.000119456	0.000472272
il6st	106.214	-1.12644	0.194416	-5.79396	6.87e-09	6.99e-08
cremb	11.7122	-1.12665	0.421947	-2.67012	0.00758234	0.0177875
mgmt	8.20811	-1.12685	0.428789	-2.62799	0.00858916	0.0197671
limk2	113.791	-1.12782	0.170176	-6.62737	3.42e-11	5.56e-10
DAB2	12.3354	-1.12809	0.381276	-2.95873	0.00308906	0.0082469
abhd13	12.6327	-1.12884	0.392466	-2.87627	0.00402409	0.0103581
exoc2	223.178	-1.12947	0.149606	-7.54962	4.37e-14	1.29e-12
SERP1	174.739	-1.12952	0.254538	-4.43754	9.1e-06	4.7e-05
chkb	85.4006	-1.1299	0.185731	-6.08353	1.18e-09	1.41e-08
prepl	5.25724	-1.13041	0.487287	-2.31981	0.0203512	0.0415569
zgc:165539	46.4063	-1.13107	0.248235	-4.55646	5.2e-06	2.86e-05
dirc2	81.5283	-1.13117	0.216844	-5.21654	1.82e-07	1.39e-06
lap3	67.4192	-1.13179	0.194463	-5.8201	5.88e-09	6.06e-08
stim1b	11.9018	-1.132	0.383227	-2.95385	0.00313833	0.00836021
syngr2a	13.3978	-1.13219	0.394225	-2.87195	0.00407948	0.0104733
ZNF628 (1 of 6)	23.7206	-1.13251	0.347561	-3.25845	0.00112022	0.00340881
si:dkey-166f24.2	8.43671	-1.13253	0.47319	-2.3934	0.016693	0.0351135
churc1	122.837	-1.13282	0.23888	-4.74223	2.11e-06	1.26e-05
zgc:92313	62.6481	-1.13356	0.235043	-4.82276	1.42e-06	8.83e-06
cyp3c1	46.2119	-1.13365	0.238158	-4.76007	1.94e-06	1.17e-05
fez1	15.4471	-1.13384	0.379192	-2.99014	0.00278848	0.00755336
skp2	323.951	-1.13426	0.164832	-6.88133	5.93e-12	1.11e-10
si:ch211-205j18.1	7.21069	-1.13505	0.481903	-2.35535	0.0185052	0.0383476
sh3gl3a	15.2713	-1.13603	0.363694	-3.1236	0.00178654	0.00513245
si:dkey-184p9.7	12.7514	-1.13707	0.440038	-2.58403	0.00976544	0.0221097
arrdc2	30.2471	-1.13714	0.272313	-4.17586	2.97e-05	0.000135333
si:dkey-61p9.9	7.31927	-1.13771	0.454314	-2.50425	0.0122712	0.02699
dapk2a	6.80234	-1.13815	0.477068	-2.38573	0.0170454	0.035743
si:dkey-242e21.4	23.6411	-1.13896	0.31136	-3.65803	0.000254164	0.000923427
ap2m1a	233.051	-1.13968	0.151536	-7.52088	5.44e-14	1.59e-12
plat	12.673	-1.13969	0.393156	-2.89882	0.00374575	0.00974328
znf977	93.2845	-1.1415	0.229174	-4.98094	6.33e-07	4.24e-06
ccser2a	17.9733	-1.14158	0.355958	-3.20708	0.00134092	0.00400301
cox20	11.8606	-1.14166	0.401778	-2.84151	0.00449002	0.0113792
bmi1b	76.0005	-1.14222	0.200861	-5.68663	1.3e-08	1.23e-07
cyp2r1	8.27514	-1.14237	0.453568	-2.51862	0.0117814	0.0260717
ahdc1	16.2601	-1.14262	0.35393	-3.22837	0.00124498	0.00374838
piga	17.0905	-1.14308	0.365578	-3.12677	0.00176736	0.00508031
sec22a	32.1303	-1.14328	0.296245	-3.85924	0.000113739	0.000452816
bsnb	14.5836	-1.14353	0.395567	-2.89086	0.00384189	0.00995701
il6r	22.9901	-1.14373	0.309266	-3.69821	0.000217128	0.000803266
sec61b	1588.14	-1.14377	0.224736	-5.08937	3.59e-07	2.55e-06
mmp20b	8.78164	-1.14406	0.441208	-2.59301	0.00951404	0.0216111
PDE2A	8.93605	-1.1445	0.429367	-2.66556	0.0076861	0.0179682
mpnd	30.9488	-1.14485	0.312811	-3.65987	0.000252341	0.000917481
si:dkey-71l1.1	7.76355	-1.14496	0.462623	-2.47492	0.0133265	0.028954
nrbp2a	104.5	-1.14499	0.223033	-5.13374	2.84e-07	2.07e-06
BX004873.4	12.3584	-1.146	0.422631	-2.71159	0.00669621	0.0160107
psmd10	50.2831	-1.14646	0.266527	-4.30146	1.7e-05	8.24e-05
atad1b	40.1639	-1.14655	0.272547	-4.20679	2.59e-05	0.000120033
rasa4	10.2121	-1.1468	0.424954	-2.69864	0.00696226	0.0165567
mrps2	45.1891	-1.14687	0.263536	-4.35184	1.35e-05	6.72e-05
ndufa9a	30.4992	-1.14699	0.295301	-3.88413	0.000102697	0.000413188
slc37a4b	13.5246	-1.14712	0.381815	-3.00439	0.00266113	0.00724552
fyna	9.84862	-1.14728	0.441317	-2.59968	0.00933102	0.0212563
slc35e3	58.1824	-1.14777	0.24486	-4.68745	2.77e-06	1.61e-05
srm	542.449	-1.14793	0.155343	-7.38966	1.47e-13	3.98e-12
C17H14orf159	9.16978	-1.14924	0.434108	-2.64736	0.00811221	0.0188128
sar1ab	26.0354	-1.14928	0.299277	-3.84017	0.000122949	0.000484654
dazap1	26.0435	-1.14953	0.300994	-3.81911	0.000133935	0.000521844
tefm	8.86072	-1.1501	0.431319	-2.66648	0.00766506	0.0179304
map3k3	26.469	-1.15037	0.310759	-3.7018	0.000214079	0.000793571
VPS72 (2 of 2)	6.00081	-1.15091	0.490374	-2.34701	0.0189246	0.0390853
mtrr	41.9865	-1.15118	0.254799	-4.518	6.24e-06	3.36e-05
DST (2 of 3)	17.9144	-1.1513	0.393589	-2.92512	0.00344323	0.00905829
kitlga	62.3959	-1.15214	0.213147	-5.40539	6.47e-08	5.39e-07
gcnt4a	59.3625	-1.15268	0.292132	-3.94574	7.96e-05	0.000328562
gclm	45.9646	-1.1529	0.236297	-4.87903	1.07e-06	6.8e-06
rev1	75.6462	-1.15332	0.22273	-5.17812	2.24e-07	1.67e-06
galnt10	8.66061	-1.15408	0.449819	-2.56565	0.0102981	0.0231207
hbegfb	5.38013	-1.15423	0.503447	-2.29265	0.0218684	0.0442572
sv2	13.4125	-1.15475	0.37437	-3.08453	0.00203874	0.00574762
hdhd3	5.62527	-1.15491	0.489074	-2.36143	0.0182046	0.0378199
si:dkey-90l23.1	47.8354	-1.1552	0.285315	-4.04886	5.15e-05	0.00022089
sphkap	7.76785	-1.15551	0.462214	-2.49995	0.012421	0.0272789
gatsl3	5.883	-1.15599	0.497142	-2.32528	0.0200571	0.0410803
txndc16	20.0341	-1.15619	0.325382	-3.55334	0.000380374	0.00131637
ttpal	10.697	-1.15621	0.402149	-2.87508	0.00403929	0.01039
atp10b	13.6445	-1.15623	0.386715	-2.98987	0.00279097	0.00755594
C11H19orf25	120.545	-1.1563	0.186719	-6.19272	5.91e-10	7.47e-09
mt-co3	11726.6	-1.15633	0.205773	-5.61945	1.92e-08	1.75e-07
nog3	5.30558	-1.15708	0.506651	-2.28379	0.022384	0.0450541
PSMG4	19.3313	-1.15787	0.34074	-3.39812	0.000678504	0.00219034
lyrm4	21.1631	-1.15788	0.345367	-3.35261	0.000800541	0.00253997
pigh	21.8668	-1.15857	0.323662	-3.57956	0.000344168	0.00120573
polr2i	47.0499	-1.15873	0.244355	-4.74199	2.12e-06	1.26e-05
TP53INP2	54.1139	-1.15906	0.243978	-4.75067	2.03e-06	1.22e-05
tmem63a	30.2297	-1.15938	0.272202	-4.25927	2.05e-05	9.76e-05
grhl2a	20.0582	-1.15979	0.343704	-3.37438	0.000739809	0.002364
lman1	53.4844	-1.16003	0.272869	-4.25123	2.13e-05	0.000100802
lancl2	69.6051	-1.1602	0.204069	-5.68533	1.31e-08	1.24e-07
ufc1	21.5764	-1.1609	0.332826	-3.488	0.000486644	0.00163519
si:dkey-73n8.3	10.3744	-1.16153	0.408304	-2.84477	0.00444439	0.0112752
SLC16A13	50.8586	-1.16183	0.253611	-4.58115	4.62e-06	2.56e-05
si:ch211-130m23.2	12.2199	-1.16196	0.39708	-2.92627	0.00343057	0.00903303
ndufb6	59.8996	-1.16215	0.30116	-3.85893	0.000113886	0.000453217
arl2	40.9359	-1.1625	0.26582	-4.37327	1.22e-05	6.15e-05
klhdc10	49.819	-1.16261	0.221949	-5.23818	1.62e-07	1.25e-06
si:dkeyp-11e3.1	123.768	-1.16364	0.184529	-6.306	2.86e-10	3.85e-09
fam49a	43.9611	-1.16383	0.260695	-4.46433	8.03e-06	4.21e-05
slc38a6	11.2424	-1.16401	0.407361	-2.85743	0.00427086	0.0108965
phospho2	24.4983	-1.16425	0.299584	-3.88624	0.000101811	0.000410181
zgc:193541	256.111	-1.16454	0.215184	-5.41185	6.24e-08	5.21e-07
PCP4L1 (2 of 2)	128.946	-1.1646	0.197538	-5.89559	3.73e-09	4e-08
slc44a1a	197.183	-1.1648	0.157199	-7.4097	1.27e-13	3.47e-12
apip	79.4101	-1.16513	0.195445	-5.96142	2.5e-09	2.8e-08
SLC35A2	54.5999	-1.16556	0.24387	-4.77943	1.76e-06	1.07e-05
selm	22.8588	-1.16577	0.3728	-3.12706	0.00176564	0.00507732
mvb12a	9.9713	-1.16579	0.425324	-2.74095	0.00612622	0.01483
gyg1a	89.2752	-1.16602	0.211096	-5.52364	3.32e-08	2.91e-07
trmt112	83.8276	-1.16678	0.220964	-5.28039	1.29e-07	1.01e-06
slc9a6b	6.27554	-1.16745	0.478868	-2.43793	0.0147715	0.0316612
zgc:153867	1083	-1.16769	0.136604	-8.54798	1.25e-17	8.09e-16
dip2a	41.858	-1.16787	0.238867	-4.88921	1.01e-06	6.48e-06
cyp2p6	11.1022	-1.16876	0.420445	-2.77981	0.00543903	0.013381
slc7a10b	11.8003	-1.16994	0.401098	-2.91685	0.00353585	0.00925588
slc1a4	31.5088	-1.17083	0.300593	-3.89507	9.82e-05	0.000397456
ppip5k1a	5.59805	-1.17176	0.494737	-2.36845	0.0178629	0.0372303
amacr	8.48615	-1.17245	0.4489	-2.61183	0.00900591	0.0206491
si:ch73-27e22.4	10.9183	-1.17278	0.402883	-2.91097	0.00360305	0.00940936
atp5g1	65.8961	-1.17286	0.24008	-4.88529	1.03e-06	6.6e-06
CABZ01111496.1	11.2291	-1.17307	0.390827	-3.00152	0.00268637	0.00730752
mrs2	41.0732	-1.17322	0.246491	-4.75967	1.94e-06	1.17e-05
si:dkey-173l11.5	18.2657	-1.17383	0.410287	-2.86099	0.00422318	0.0107954
chst12a	5.96468	-1.17419	0.479461	-2.44897	0.0143264	0.0308188
sult2st1	18.2919	-1.17431	0.382761	-3.068	0.00215496	0.00603048
per2	64.9041	-1.17448	0.216658	-5.42089	5.93e-08	4.98e-07
zgc:171750	9.62197	-1.17463	0.425625	-2.75978	0.00578402	0.0141078
gtpbp2	5.98218	-1.17469	0.486424	-2.41494	0.0157376	0.0333981
mrpl10	25.5715	-1.175	0.322011	-3.64894	0.000263324	0.000952729
glsa	5.44983	-1.17541	0.506849	-2.31905	0.0203921	0.0416166
tmod4	36.0141	-1.17626	0.258468	-4.5509	5.34e-06	2.93e-05
emc8	181.398	-1.17669	0.148959	-7.89944	2.8e-15	1.04e-13
brk1	107.346	-1.17677	0.261167	-4.50581	6.61e-06	3.54e-05
atg101	30.6406	-1.17685	0.274984	-4.27968	1.87e-05	9e-05
si:dkey-4e7.3	5.59241	-1.17706	0.47812	-2.46186	0.0138217	0.0299121
lias	78.3514	-1.1772	0.236792	-4.97148	6.64e-07	4.44e-06
zgc:123297	9.91642	-1.17861	0.410147	-2.87364	0.00405777	0.0104317
tspan2b	31.1436	-1.17866	0.296202	-3.97924	6.91e-05	0.000289244
plekhb2	10.6803	-1.17869	0.407854	-2.88997	0.00385275	0.00998127
tmem251	55.6191	-1.17912	0.235336	-5.01038	5.43e-07	3.72e-06
znf516	20.1662	-1.17914	0.338213	-3.48638	0.000489601	0.00164325
ndrg4	8.78385	-1.17922	0.444086	-2.65539	0.00792168	0.0184577
arrdc3b	110.081	-1.18007	0.185881	-6.34852	2.17e-10	2.96e-09
nudt18	211.116	-1.18021	0.407824	-2.89392	0.00380459	0.00987033
col4a1	22.5031	-1.18028	0.329452	-3.58256	0.000340237	0.00119422
uchl3	45.9189	-1.1803	0.261851	-4.50753	6.56e-06	3.52e-05
slc5a6a	17.8143	-1.18031	0.366718	-3.21857	0.00128834	0.00386084
gig2n	6.40936	-1.18058	0.492053	-2.3993	0.0164263	0.0346362
SEMA4F	39.9449	-1.18121	0.245545	-4.81054	1.51e-06	9.35e-06
CR361561.1	6.36222	-1.18169	0.49009	-2.41117	0.0159014	0.0336853
C25H12orf29	7.13449	-1.1821	0.477451	-2.47586	0.0132917	0.0288953
lmo1	9.63103	-1.1822	0.426838	-2.76968	0.00561114	0.0137518
nlrx1	24.1157	-1.18227	0.325589	-3.63117	0.00028214	0.00101239
klhl32	18.4009	-1.18229	0.36538	-3.23579	0.00121308	0.00366573
rmi1	34.7927	-1.18286	0.258988	-4.56722	4.94e-06	2.73e-05
zdhhc18b	41.7052	-1.18302	0.27909	-4.23884	2.25e-05	0.000105817
chl1a	22.1955	-1.18412	0.364829	-3.2457	0.00117164	0.00355284
capns1b	150.321	-1.1865	0.24203	-4.90228	9.47e-07	6.11e-06
tnni2b.2	7.13652	-1.1867	0.463511	-2.56025	0.0104598	0.0234414
pskh1	41.2568	-1.18742	0.23878	-4.97287	6.6e-07	4.41e-06
icmt	32.7934	-1.1911	0.271724	-4.38348	1.17e-05	5.9e-05
ces3	46.3054	-1.1917	0.355172	-3.35526	0.000792893	0.00251732
igdcc4	35.0555	-1.19184	0.26924	-4.42667	9.57e-06	4.92e-05
si:ch211-146l10.7	6.31367	-1.19278	0.492179	-2.42348	0.0153727	0.0327505
crp2	18.9898	-1.19315	0.352316	-3.38659	0.000707663	0.00227257
slc4a1a	7.27273	-1.19318	0.495915	-2.40602	0.0161273	0.0341078
vps28	98.8905	-1.19385	0.21416	-5.57456	2.48e-08	2.22e-07
nkiras1	42.5122	-1.19397	0.236884	-5.04029	4.65e-07	3.23e-06
myo5c	14.0737	-1.19402	0.362402	-3.29474	0.000985133	0.00304979
CABZ01081752.2	6.12331	-1.19457	0.470303	-2.54001	0.0110849	0.0246928
zdhhc18a	63.0065	-1.19485	0.225799	-5.29164	1.21e-07	9.56e-07
endog	22.542	-1.19518	0.340575	-3.50929	0.000449298	0.00152214
si:ch211-235m3.10	12.1379	-1.19563	0.417542	-2.86349	0.00419003	0.0107296
dad1	181.658	-1.19707	0.233082	-5.13581	2.81e-07	2.05e-06
gcat	40.9951	-1.19781	0.288644	-4.14979	3.33e-05	0.000149636
oard1	6.42918	-1.19792	0.470472	-2.54622	0.0108898	0.0243094
vhl	10.8914	-1.19883	0.409537	-2.92728	0.0034194	0.0090068
dock9a	14.5739	-1.19899	0.445216	-2.69306	0.00708004	0.0167767
smdt1b	17.0376	-1.19926	0.34288	-3.49761	0.000469439	0.00158277
tbc1d16	7.43651	-1.20064	0.457853	-2.62232	0.00873326	0.0200706
aspa	12.7867	-1.20069	0.395339	-3.03713	0.00238846	0.0065892
rabl3	32.0949	-1.2013	0.26343	-4.56021	5.11e-06	2.82e-05
lmln	12.4425	-1.20234	0.388323	-3.09625	0.00195988	0.00555706
pdlim5b	37.1234	-1.20253	0.257927	-4.6623	3.13e-06	1.8e-05
gpd2	5.58651	-1.20264	0.488906	-2.45985	0.0138996	0.0300534
golt1bb	221.057	-1.20296	0.138435	-8.68965	3.64e-18	2.5e-16
C25H12orf73	25.7331	-1.20301	0.307999	-3.90589	9.39e-05	0.000381955
si:ch73-100l22.2	56.6617	-1.2035	0.2447	-4.91827	8.73e-07	5.68e-06
ppp1r1c	7.76373	-1.20363	0.447026	-2.69253	0.00709113	0.0167938
CU984600.2	13.9553	-1.20403	0.395189	-3.04673	0.00231348	0.00641582
fitm2	26.9585	-1.20558	0.300874	-4.00693	6.15e-05	0.000259486
mrpl14	41.0914	-1.20572	0.262387	-4.59519	4.32e-06	2.42e-05
tmem168a	32.3834	-1.20591	0.272647	-4.42296	9.74e-06	4.99e-05
SLC39A11	10.5755	-1.20598	0.408437	-2.95267	0.00315037	0.0083853
tmem176l.3b	14.7686	-1.20648	0.354862	-3.39985	0.00067423	0.00217797
SLC35E2B	32.934	-1.20719	0.287779	-4.19485	2.73e-05	0.000125758
faxdc2	10.8129	-1.20764	0.401228	-3.00986	0.00261366	0.00713203
pik3r3a	95.0852	-1.20848	0.210827	-5.73209	9.92e-09	9.72e-08
aox5	9.69059	-1.20854	0.406218	-2.97511	0.0029288	0.0078815
cracr2ab	23.3068	-1.20875	0.395654	-3.05507	0.00225005	0.00626605
nfe2l2b	10.2239	-1.20909	0.428103	-2.8243	0.00473847	0.0118928
ppp6r2b	17.0306	-1.20965	0.340735	-3.55013	0.000385041	0.00132997
cldn7b	179.836	-1.21011	0.174652	-6.92872	4.25e-12	8.17e-11
RNF14 (5 of 5)	32.8324	-1.21025	0.383693	-3.15421	0.00160934	0.00467695
jkamp	44.002	-1.21041	0.235516	-5.1394	2.76e-07	2.02e-06
neurl1aa	6.39149	-1.21076	0.513322	-2.35868	0.0183402	0.0380697
GABARAPL1	339.492	-1.21085	0.21078	-5.74463	9.21e-09	9.11e-08
cmtm7	8.55433	-1.21168	0.438676	-2.76214	0.00574243	0.0140179
map2k5	44.9251	-1.21286	0.277163	-4.37597	1.21e-05	6.08e-05
ypel3	95.8782	-1.21343	0.220377	-5.50617	3.67e-08	3.18e-07
hif1aa	8.60572	-1.21353	0.495526	-2.44898	0.0143261	0.0308188
rnf13	32.4565	-1.21371	0.296682	-4.09094	4.3e-05	0.000187428
znf995	5.56386	-1.21442	0.485318	-2.50231	0.0123385	0.027114
chodl	9.12542	-1.21454	0.43626	-2.78399	0.00536947	0.0132253
BX901907.2	15.431	-1.21529	0.364268	-3.33624	0.000849204	0.00267695
si:dkey-103i16.2	19.0078	-1.21564	0.329923	-3.6846	0.000229059	0.000840262
enpp4	8.81951	-1.21628	0.422711	-2.87734	0.00401049	0.0103266
si:ch211-51h9.7	7.16232	-1.21641	0.456852	-2.66258	0.00775435	0.0181078
ada	6.90331	-1.21674	0.455985	-2.66838	0.00762177	0.017863
si:dkey-81p22.14	45.5587	-1.218	0.244205	-4.98761	6.11e-07	4.12e-06
si:ch211-135f11.1	20.6813	-1.21823	0.339367	-3.58972	0.00033104	0.00116525
ctsl.1	14.0551	-1.2183	0.366693	-3.32241	0.000892441	0.00279263
isg20	112.122	-1.21832	0.230489	-5.2858	1.25e-07	9.84e-07
cyp4t8	8.57838	-1.21847	0.434854	-2.80202	0.00507832	0.0126089
glis2b	10.8913	-1.21906	0.397385	-3.06772	0.00215701	0.00603507
st8sia6	92.5372	-1.21912	0.210557	-5.79	7.04e-09	7.12e-08
cubn	13.1516	-1.21932	0.38223	-3.19003	0.00142258	0.00421195
acsl4b	38.6241	-1.21972	0.262506	-4.64646	3.38e-06	1.93e-05
PARP9	19.0934	-1.22129	0.326175	-3.74427	0.000180919	0.000680019
parp3	71.1055	-1.22156	0.234193	-5.21606	1.83e-07	1.39e-06
sagb	7.63369	-1.22203	0.441539	-2.76765	0.00564619	0.0138217
uchl1	16.6115	-1.22318	0.428077	-2.85738	0.00427155	0.0108965
dhrsx	7.53413	-1.22359	0.469363	-2.60691	0.00913624	0.0208994
mrps24	34.4956	-1.22383	0.282516	-4.33191	1.48e-05	7.29e-05
mettl9	47.0117	-1.22509	0.289315	-4.23445	2.29e-05	0.00010763
dopey2	121.58	-1.2254	0.161244	-7.59968	2.97e-14	9.08e-13
cfhl5	42.109	-1.22563	0.308458	-3.97342	7.08e-05	0.000295332
si:dkeyp-92f10.1	6.74733	-1.22618	0.461987	-2.65415	0.00795079	0.018506
sdr42e1	7.89404	-1.22694	0.451406	-2.71803	0.00656723	0.0157609
mterf3	36.14	-1.22763	0.270602	-4.53667	5.71e-06	3.1e-05
si:dkey-13n15.11	11.625	-1.22819	0.398115	-3.08501	0.00203542	0.00574045
si:ch211-286o17.1	49.1095	-1.2283	0.227796	-5.39208	6.96e-08	5.76e-07
STK31	7.8886	-1.22936	0.436482	-2.81652	0.00485474	0.0121373
med10	73.2321	-1.2296	0.249373	-4.93075	8.19e-07	5.36e-06
oca2	13.518	-1.22966	0.38446	-3.19841	0.00138186	0.00410866
rpe65c	11.3702	-1.22998	0.418016	-2.94244	0.00325641	0.00863127
ppil3	20.2132	-1.23021	0.34682	-3.54711	0.000389478	0.00134264
msh3	11.599	-1.2304	0.436143	-2.8211	0.00478592	0.0119915
gstt1a	10.5444	-1.23205	0.440056	-2.79977	0.00511396	0.0126889
ppp1r14ab	160.445	-1.23211	0.195777	-6.29343	3.11e-10	4.14e-09
FQ377629.1	20.4587	-1.23225	0.344665	-3.57521	0.000349943	0.00122397
itga3a	6.91022	-1.23237	0.483168	-2.55059	0.0107539	0.0240388
si:dkey-60a16.1	26.3885	-1.2324	0.297789	-4.13852	3.5e-05	0.000156227
ryroxd1	11.6146	-1.23362	0.444865	-2.77302	0.0055539	0.0136387
si:dkey-6f10.5	11.4464	-1.23402	0.391937	-3.14853	0.00164094	0.00475851
ugt2a4	15.3187	-1.23442	0.389612	-3.16833	0.00153319	0.00448914
dennd3a	6.55781	-1.23474	0.482116	-2.56109	0.0104345	0.0233919
ctps1b	21.9566	-1.23484	0.329946	-3.74255	0.000182162	0.000683824
krt1-c5	7.1644	-1.23568	0.469319	-2.63292	0.00846554	0.019516
hand2	35.0178	-1.236	0.282491	-4.37537	1.21e-05	6.09e-05
aldh5a1	11.184	-1.23668	0.431954	-2.863	0.00419651	0.0107421
dlx4b	12.5151	-1.23735	0.403769	-3.0645	0.00218033	0.00609339
cbr1l	26.081	-1.23818	0.299719	-4.13115	3.61e-05	0.00016079
rnf175	13.7774	-1.23823	0.376828	-3.28592	0.00101649	0.00313702
hlfa	19.2293	-1.23898	0.341256	-3.63064	0.000282719	0.00101398
si:ch211-277g23.5	6.35191	-1.24026	0.491178	-2.52506	0.0115677	0.025664
LRRC61	5.5847	-1.24067	0.495449	-2.50413	0.0122754	0.0269953
tcn2	17.034	-1.24084	0.353852	-3.50667	0.000453744	0.00153509
b3gnt9	11.7603	-1.24094	0.389897	-3.18274	0.00145887	0.00430303
sub1b	73.8336	-1.24133	0.22333	-5.55827	2.72e-08	2.42e-07
kif21a	22.3744	-1.24139	0.319582	-3.88442	0.000102573	0.000412803
TIFA	60.0779	-1.24212	0.244481	-5.08064	3.76e-07	2.66e-06
pdxp	13.6579	-1.24243	0.380203	-3.26781	0.00108383	0.00331511
si:ch211-207e19.15	8.27562	-1.24294	0.44133	-2.81635	0.00485732	0.0121396
zgc:113397	19.8472	-1.24332	0.323938	-3.83814	0.000123968	0.000488023
TMC5	15.7985	-1.24338	0.377703	-3.29195	0.00099494	0.00307758
tmem165	265.962	-1.2438	0.130484	-9.53218	1.54e-21	2.17e-19
plk2a	8.04365	-1.24409	0.442723	-2.81009	0.00495276	0.0123365
fam46ba	134.258	-1.24433	0.18229	-6.82609	8.73e-12	1.58e-10
rbp4	15.5597	-1.24445	0.46296	-2.68803	0.00718746	0.0169823
C9H2orf69	5.86352	-1.24476	0.483468	-2.57466	0.0100339	0.022631
commd6	13.2612	-1.245	0.391102	-3.18331	0.00145604	0.0042964
cxcr3.3	6.19519	-1.24563	0.480259	-2.59366	0.00949598	0.0215789
fosab	43.8968	-1.24657	0.301434	-4.13547	3.54e-05	0.000158077
tet2	41.7001	-1.247	0.255141	-4.88748	1.02e-06	6.53e-06
zgc:136410	580.874	-1.24849	0.204482	-6.10562	1.02e-09	1.24e-08
triqk	40.2003	-1.24913	0.267479	-4.67	3.01e-06	1.74e-05
hps1	27.4998	-1.25003	0.294953	-4.23807	2.25e-05	0.000106148
si:ch211-108c17.2	15.3576	-1.25046	0.375013	-3.33444	0.000854711	0.00268992
nos1apa	46.9651	-1.25225	0.238373	-5.25335	1.49e-07	1.15e-06
cops8	74.2704	-1.25235	0.217797	-5.75008	8.92e-09	8.84e-08
ube2c	269.981	-1.25325	0.160141	-7.82588	5.04e-15	1.78e-13
esyt1a	60.8781	-1.25326	0.217552	-5.76074	8.37e-09	8.35e-08
htr1b	5.56856	-1.25329	0.526561	-2.38014	0.017306	0.0362227
si:dkey-261l7.2	8.88335	-1.25362	0.469695	-2.66901	0.00760747	0.0178408
tnc	9.12479	-1.25378	0.477385	-2.62635	0.00863066	0.0198533
atp5e	67.2417	-1.2542	0.262862	-4.77134	1.83e-06	1.11e-05
zgc:92907	7.37635	-1.25549	0.462093	-2.71697	0.00658828	0.0157986
twsg1a	6.54659	-1.25558	0.461334	-2.72162	0.00649621	0.0156107
slc25a43	37.7005	-1.25684	0.250538	-5.01656	5.26e-07	3.61e-06
si:dkey-22o12.7	57.6429	-1.25791	0.297938	-4.22204	2.42e-05	0.000113014
pcyt1bb	25.0977	-1.25808	0.354955	-3.54433	0.00039361	0.0013552
dachc	39.0028	-1.25813	0.267709	-4.69961	2.61e-06	1.52e-05
ccdc127b	8.72083	-1.25824	0.428491	-2.93645	0.00331993	0.00877449
nphs2	5.37907	-1.2596	0.509489	-2.47227	0.0134256	0.0291309
ndufb2	81.8451	-1.25969	0.196896	-6.39777	1.58e-10	2.21e-09
si:rp71-36a1.2	12.1443	-1.26005	0.395347	-3.18719	0.00143663	0.00424822
serpina10a	14.7008	-1.26325	0.376846	-3.35218	0.000801789	0.00254338
mrpl53	55.9547	-1.26392	0.222297	-5.68572	1.3e-08	1.23e-07
garnl3	14.883	-1.26621	0.405252	-3.12451	0.00178101	0.00511854
bmi1a	159.808	-1.26649	0.173868	-7.28419	3.24e-13	7.99e-12
smad3a	41.1028	-1.26717	0.257658	-4.91804	8.74e-07	5.68e-06
opa3	23.3972	-1.26733	0.308022	-4.1144	3.88e-05	0.000171318
ahsa1a	10.2728	-1.26747	0.401826	-3.15429	0.00160892	0.00467691
csrnp2	20.7265	-1.26834	0.313752	-4.04249	5.29e-05	0.000226192
timm17a	165.856	-1.26837	0.242506	-5.23028	1.69e-07	1.3e-06
LIMD1	21.7452	-1.26891	0.307349	-4.12857	3.65e-05	0.000162359
eral1	88.2835	-1.26898	0.211657	-5.99546	2.03e-09	2.3e-08
arfrp1	40.4575	-1.26999	0.302206	-4.20239	2.64e-05	0.00012225
col7a1	15.7794	-1.27001	0.549491	-2.31125	0.020819	0.0423944
ALX3	6.48322	-1.27005	0.493178	-2.57523	0.0100173	0.0226005
tceb2	439.836	-1.27072	0.152826	-8.31485	9.19e-17	4.82e-15
lgals2a	15.7611	-1.27102	0.375183	-3.38773	0.000704738	0.00226416
nae1	34.7901	-1.27104	0.263327	-4.82686	1.39e-06	8.67e-06
nme7	60.8704	-1.27106	0.279092	-4.55428	5.26e-06	2.89e-05
laptm4a	84.9144	-1.27257	0.255379	-4.98306	6.26e-07	4.21e-06
atp6ap2	42.0841	-1.27266	0.291265	-4.36941	1.25e-05	6.25e-05
cd36	119.484	-1.27282	0.185541	-6.86005	6.88e-12	1.27e-10
si:dkey-229d11.5	8.74925	-1.27293	0.45042	-2.82609	0.00471195	0.0118419
esyt1b	248.206	-1.27301	0.241917	-5.26217	1.42e-07	1.1e-06
xirp2a	38.4766	-1.27357	0.529108	-2.40701	0.0160838	0.0340254
rhebl1	440.329	-1.2738	0.188062	-6.77329	1.26e-11	2.23e-10
fancf	8.96152	-1.27463	0.428257	-2.97632	0.00291734	0.00785639
tnni1b	7.87036	-1.27487	0.44733	-2.84997	0.00437238	0.0111154
cyp2aa6	5.41119	-1.27575	0.496078	-2.57167	0.010121	0.0227996
parapinopsinb	14.4746	-1.27597	0.372261	-3.42763	0.000608877	0.00198902
inppl1b	8.54986	-1.276	0.447369	-2.85223	0.0043413	0.0110477
si:ch211-181d7.3	8.80018	-1.27616	0.443249	-2.8791	0.00398808	0.0102815
ppdpfa	30.3524	-1.27617	0.275663	-4.62944	3.67e-06	2.09e-05
pllp	18.6143	-1.27633	0.334106	-3.82014	0.000133375	0.000519939
yrk	9.48987	-1.27648	0.425644	-2.99895	0.00270912	0.00736128
herc3	15.6664	-1.27702	0.346072	-3.69005	0.000224211	0.000825613
mboat2b	14.0943	-1.27756	0.381632	-3.34763	0.000815052	0.00258132
atox1	82.6389	-1.27942	0.29233	-4.37664	1.21e-05	6.07e-05
DUT	55.0095	-1.27954	0.248988	-5.13898	2.76e-07	2.02e-06
znf1022	11.5432	-1.27974	0.399414	-3.20405	0.00135508	0.00403796
si:dkeyp-13d12.23	7.62318	-1.28062	0.461636	-2.77409	0.00553568	0.0135962
p2ry4	6.89512	-1.28132	0.469172	-2.73103	0.00631376	0.0152242
tdrkh	31.292	-1.28138	0.281593	-4.55045	5.35e-06	2.93e-05
arsk	18.0766	-1.28143	0.33944	-3.77512	0.000159933	0.000609343
sypl2b	56.3038	-1.2823	0.229423	-5.58926	2.28e-08	2.06e-07
EDN2 (2 of 2)	5.53896	-1.28284	0.499297	-2.56929	0.0101908	0.0229323
hdac8	40.6992	-1.28312	0.252331	-5.08504	3.68e-07	2.61e-06
wu:fc34e06	24.0593	-1.28316	0.318375	-4.03036	5.57e-05	0.000237024
exosc5	44.7188	-1.28388	0.238673	-5.37925	7.48e-08	6.16e-07
nt5c3a	85.1153	-1.2843	0.207523	-6.18872	6.07e-10	7.65e-09
AL935174.1	8.10041	-1.28449	0.433098	-2.96582	0.0030188	0.00808253
krt96	94.1463	-1.28496	0.251878	-5.10153	3.37e-07	2.41e-06
polr2k	332.757	-1.28522	0.187904	-6.83977	7.93e-12	1.44e-10
hsph1	11.7456	-1.28529	0.408851	-3.14367	0.00166841	0.00483153
rhcga	18.7679	-1.28531	0.550481	-2.33488	0.0195496	0.0402077
si:dkey-229d11.3	29.8631	-1.28586	0.298946	-4.3013	1.7e-05	8.25e-05
pnpo	8.74198	-1.28599	0.426538	-3.01495	0.00257023	0.00702256
si:dkey-226k3.4	10.1857	-1.288	0.425302	-3.02843	0.00245826	0.00675908
NINJ1	12.5809	-1.28824	0.407828	-3.15879	0.00158427	0.00461405
SLC5A10	6.69355	-1.28827	0.469965	-2.74121	0.00612143	0.0148208
hiat1a	72.7594	-1.2886	0.218042	-5.9099	3.42e-09	3.71e-08
inpp4aa	18.3364	-1.28961	0.334462	-3.85577	0.000115366	0.000458061
zdhhc20a	17.4708	-1.28996	0.35428	-3.64109	0.000271489	0.000978206
tmem151a	8.17414	-1.29002	0.468666	-2.75254	0.00591356	0.0143787
pdcb	7.71218	-1.2906	0.455998	-2.83028	0.0046507	0.0117222
dclk1b	61.427	-1.29132	0.243625	-5.30045	1.16e-07	9.14e-07
ttc5	73.498	-1.29149	0.201762	-6.40106	1.54e-10	2.17e-09
ache	11.7678	-1.2926	0.389024	-3.32267	0.000891596	0.00279057
CABZ01102076.1	9.35402	-1.29311	0.422927	-3.05754	0.00223165	0.00622036
mrpl35	17.5839	-1.29474	0.364924	-3.54796	0.000388235	0.00133918
zgc:136336	8.48054	-1.2949	0.434966	-2.97702	0.00291065	0.00784122
zgc:173837	10.6427	-1.29592	0.406473	-3.18821	0.00143157	0.00423603
MAN2B2	34.8594	-1.29646	0.295958	-4.38056	1.18e-05	5.97e-05
si:ch211-150o23.3	5.48803	-1.2968	0.492456	-2.63333	0.00845523	0.0195013
ENKD1	5.80584	-1.29706	0.479466	-2.70522	0.00682584	0.0162734
rnaseka	69.228	-1.29713	0.270162	-4.80131	1.58e-06	9.73e-06
avpr1ab	8.70775	-1.29759	0.520093	-2.49491	0.0125987	0.0276161
mcfd2	30.7341	-1.29782	0.312117	-4.15813	3.21e-05	0.000144892
ddt	129.674	-1.29822	0.20999	-6.18231	6.32e-10	7.91e-09
zgc:86896	20.3841	-1.29829	0.382074	-3.39801	0.00067878	0.00219075
thap3	33.6468	-1.29864	0.281888	-4.60694	4.09e-06	2.3e-05
cpa6	7.28274	-1.30037	0.489952	-2.65408	0.00795257	0.0185064
ormdl3	6.11374	-1.30087	0.478446	-2.71896	0.00654878	0.0157269
dmrt3a	6.5519	-1.30332	0.469236	-2.77753	0.00547741	0.0134732
[truncated: 952 more rows]
