# Supplementary material for: Gon4l regulates notochord boundary formation and cell polarity underlying axis extension by repressing adhesion genes
Source: Nat Commun. 2018 Apr 3;9:1319. doi: 10.1038/s41467-018-03715-w (PMC5882663; doi:10.1038/s41467-018-03715-w)
Supplement: Supplementary file 5 — Supplementary Data 2(XLSX 180 kb) [file 41467_2018_3715_MOESM5_ESM.xlsx]

## Sheet: Sheet1
Supplementary data 2: Gon4l-enriched gene bodies
Gene name	DamID log2FoldChange (Gon4l/GFP)
FP236812.2	10.54
si:ch211-113a14.18	8.5645
si:dkey-261m9.18	7.52986
si:dkey-261m9.11	7.51063
si:ch211-113a14.11	7.49187
zgc:154164	7.39483
si:dkey-108k21.26	7.38032
si:dkey-261m9.7	7.37717
si:ch73-36p18.2	7.33819
si:dkey-261m9.8	7.3255
zgc:195633	7.29886
zgc:113983	7.13786
zgc:173552	7.09882
si:ch211-113a14.19	6.96843
si:dkey-108k21.10	6.95004
si:ch211-113a14.16	6.93721
si:dkey-261m9.6	6.925
CU457819.2	6.91161
si:dkey-108k21.11	6.80903
zgc:110425	6.79071
HIST1H4G (1 of 4)	6.74925
zgc:173587	6.73419
si:ch211-113a14.25	6.70271
si:ch211-113a14.15	6.59134
si:dkey-261m9.19	6.48645
si:ch211-113a14.22	6.46345
zgc:171759	6.40681
HIST1H4G (2 of 4)	6.40344
zgc:110434	6.37735
ppp1r3cb	6.2309
si:dkey-108k21.9	6.20067
zgc:194989	6.15449
si:dkey-108k21.25	6.14742
wu:fe11b02	6.10333
si:dkey-108k21.28	6.08151
si:dkey-108k21.27	6.02578
si:ch73-36p18.3	5.95148
si:dkey-108k21.14	5.93847
histh1l	5.78832
si:dkey-108k21.19	5.57191
cyb561a3a	5.50713
si:ch73-36p18.1	5.4257
oip5	5.39601
si:dkey-108k21.24	5.24821
nme3	5.20135
si:ch211-113a14.12	5.08237
zgc:101846	5.02316
pdxp	4.9781
hyou1	4.94026
hmbsa	4.87564
sqstm1	4.81534
hist2h3ca1	4.79546
lsm6	4.74296
hist2h2l	4.69825
si:ch211-63o20.10	4.68738
cebpg	4.65333
atg4b	4.6205
mettl23	4.61645
ssbp1	4.57556
tmem97	4.56654
si:ch73-109d9.2	4.55206
cebpb	4.5279
memo1	4.51487
vcp	4.50376
cldn5a	4.50037
idi1	4.46314
si:dkey-108k21.21	4.44986
stmn1a	4.44025
bag4	4.43631
her9	4.43596
sertad2a	4.38682
dmrt2a	4.38646
diabloa	4.36475
si:ch211-117k10.3	4.34995
gtf2h5	4.32122
VGLL3	4.31578
klhl11	4.30331
GADD45G (3 of 3)	4.27077
znf569l	4.25535
zgc:171490	4.24794
mrps23	4.24284
slc35e4	4.22066
rragca	4.21477
dtd1	4.19657
arl16	4.19582
suv420h2	4.18192
si:ch211-195b11.4	4.17749
suv39h1a	4.1726
smo	4.16154
elac1	4.16013
her6	4.14913
tmem106bb	4.14623
si:ch211-122a17.5	4.14608
marcksb	4.14578
MARVELD3	4.12494
etv5a	4.12108
si:dkey-42i9.4	4.11817
si:dkey-193n17.9	4.09734
hnrpl	4.09302
NUPR1L	4.07297
C5H9orf85	4.06005
sf1	4.05167
foxd5	4.04693
fabp11a	4.02491
smx5	4.00173
trim45	3.99751
si:ch211-67f24.7	3.99476
tuba1a	3.97527
wipf2b	3.97139
si:ch211-121d13.5	3.96819
rhoaa	3.96395
si:dkey-197c15.6	3.95733
si:ch211-51k14.4	3.95042
gadd45bb	3.94198
si:ch211-110e21.4	3.9357
acp2	3.91997
klf11a	3.90732
cln8	3.89828
nfs1	3.89334
cep19	3.88723
si:dkeyp-117h8.11	3.88273
chkb	3.87803
CR382283.2	3.8777
slc25a36a	3.86254
si:dkey-237j10.2	3.85896
rnf103	3.85545
mid1ip1a	3.85518
abcb10	3.83942
si:dkey-189o20.1	3.83473
mtfr1l	3.83065
si:dkey-240a9.6	3.821
ippk	3.81053
tfe3a	3.80408
gbp	3.78723
smim4	3.78655
bmb	3.77991
id1	3.77864
suz12b	3.77293
nanos1	3.76902
si:ch211-221j21.3	3.75457
id2b	3.74632
c2cd2l	3.73797
adrm1	3.7354
jund	3.73202
trappc2	3.72896
nomo	3.72215
rad51c	3.71793
gtf2a2	3.71588
foxi2	3.70132
wnt2ba	3.69637
si:ch211-160m12.3	3.68679
eif3ba	3.67743
rnf34a	3.67348
rereb	3.64576
KCNJ4	3.64197
rnf114	3.62604
nusap1	3.62087
si:ch73-173p19.1	3.61177
crfb6	3.60723
hook1	3.60014
gnpda2	3.56694
kdelc1	3.56445
si:ch73-216m24.3	3.55323
gpx8	3.5531
si:ch211-158d24.5	3.54993
hnrnpl2	3.54592
myd88	3.54319
il13ra1	3.54057
si:ch211-165f21.5	3.53636
tmem248	3.53604
C2H14orf119	3.53459
C9H3orf17	3.53025
si:ch73-216b13.2	3.50912
gadd45ba	3.50036
ctdspl3	3.49964
senp3b	3.49779
ap3m2	3.49318
adoa	3.48549
si:dkey-222f2.7	3.46905
foxj1b	3.46846
haus3	3.4606
ccdc43	3.45317
wdr34	3.43985
nucks1b	3.42556
hmgb1a	3.42222
si:rp71-1k13.6	3.40198
GLDC	3.38562
mthfd2	3.3844
abat	3.37867
gucy1b3	3.37025
sft2d3	3.36333
sptssa	3.35617
pop7	3.3499
si:ch211-69b22.3	3.34928
lats2	3.34812
cdkn2c	3.33551
si:dkeyp-86f7.3	3.33457
msx1b	3.33152
CR318592.1	3.33072
cntnap2b	3.32839
fdps	3.3268
zgc:92066	3.32558
uncx4.1	3.32294
dhrs7b	3.31906
nucb2a	3.31593
hmx1	3.30956
si:dkey-210j14.3	3.306
si:ch211-167b20.8	3.29547
ap1s2	3.28977
slc25a1a	3.28562
si:ch211-196c10.15	3.28446
si:dkey-56m19.3	3.28214
armc1l	3.27982
RNaseP_nuc	3.27981
morn4	3.27913
cyp2u1	3.27904
si:dkey-181d19.6	3.27701
si:ch73-267i21.1	3.27263
glrx5	3.27213
sh3bgrl	3.25908
tuba1b	3.25661
si:dkey-92i17.2	3.25362
tnfsf10l4	3.25247
CABZ01102528.1	3.25012
pdia3	3.24525
si:ch73-138e16.2	3.23952
dck	3.23818
si:ch73-252p3.1	3.23697
si:ch211-197h24.8	3.2328
mnx1	3.23193
tmem187	3.22917
pnx	3.2289
rasd1	3.22586
spty2d1	3.22451
zgc:175214	3.22272
dnajb1b	3.21264
cfb	3.21044
BX569789.3	3.20417
noto	3.201
rsad2	3.19836
slc51a	3.18762
hexim1	3.18731
NAIF1 (2 of 3)	3.18567
arl2	3.18176
hadh	3.17806
ppib	3.17664
pdcd4a	3.17108
shisa2	3.16375
pcmt	3.15723
tbx2a	3.15635
gig2n	3.15628
h3f3a	3.15456
dld	3.15257
si:dkey-29h14.11	3.14366
letm2	3.14319
cab39l	3.14202
sc5d	3.14176
gk5	3.14152
krcp	3.13734
marcksl1a	3.13733
si:ch1073-526c11.2	3.13393
si:ch211-163f17.1	3.12425
zgc:158343	3.12132
si:dkey-11p10.7	3.12039
si:dkey-70e17.2	3.11549
zgc:153675	3.10512
NINJ1	3.10431
wu:fb18f06	3.10361
glulb	3.10205
crcp	3.09326
zpr1	3.09205
si:dkey-148f10.4	3.08983
cyb5a	3.08826
scamp2l	3.08272
ZBTB39	3.07129
ybx1	3.07028
CRTAM	3.06644
pparaa	3.06209
ppm1da	3.06209
rabif	3.06131
capns1b	3.05819
tmem243a	3.0536
phospho2	3.05042
phf23a	3.04862
tfg	3.04615
gpatch1	3.0385
si:ch211-222l21.1	3.03623
ube2g1b	3.03567
CU457819.1	3.03516
si:dkeyp-74f1.2	3.03191
dnajb6a	3.02842
brd2a	3.02603
marcksl1b	3.02558
FP102052.1	3.02298
txnipb	3.02293
psph	3.02058
tm7sf2	3.01959
cdk9	3.00766
zcchc10	3.00712
ankrd27	3.0053
sp8a	3.00002
hmgn3	2.98817
emx2	2.985
dbpb	2.98277
aspa	2.97718
ptpn22	2.97366
btbd10b	2.97323
myoz2a	2.971
lipt1	2.9664
alkbh4	2.96339
pmaip1	2.96246
si:dkey-107h14.8	2.95868
FBXO33	2.95533
mrpl54	2.95071
si:dkey-244a7.1	2.94677
rgs4	2.94591
TUBB4B (2 of 3)	2.94467
etv5b	2.94256
si:ch211-265g22.4	2.93164
snx25	2.93069
skor1b	2.93031
ptbp1b	2.92871
psmd8	2.91915
si:dkey-117p4.1	2.9157
msmo1	2.91224
hyi	2.91034
grb2b	2.90332
matn3b	2.89776
wu:fb55g09	2.89656
creld2	2.89445
mtmr8	2.89373
odc1	2.89186
prr18	2.88993
fzd7a	2.88595
si:dkey-180i4.2	2.88313
wdr1	2.8827
fbxl20	2.87875
armc1	2.87449
rhov	2.87237
si:dkey-208k22.1	2.86928
pomt2	2.8683
si:dkey-253d23.5	2.86605
tmem135	2.8541
ppcs	2.85393
tob1b	2.85076
arpc1a	2.85072
arl9	2.84784
cdk2ap2	2.84657
anp32a	2.84052
slc25a32a	2.83382
epcam	2.82779
cnnm2b	2.82556
rps3a	2.82549
pnrc2	2.82534
ccnl1b	2.81738
rgs20	2.81637
si:dkey-253d23.11	2.81407
KCNA4	2.80974
si:ch211-67o16.6	2.80489
INSM2	2.79658
mmab	2.79495
si:dkey-37f18.3	2.79351
fam32a	2.79249
gbp3	2.7918
marcksa	2.78929
insig1	2.78894
cenpv	2.78827
tp53inp2	2.78598
si:ch73-281n10.2	2.78351
mettl21a	2.78209
myclb	2.78064
n4bp2l2	2.77998
jmjd6	2.7612
znf703	2.7594
si:ch211-63o20.7	2.75928
kdm2aa	2.75525
fbxo18	2.75281
zgc:55558	2.75235
insig2	2.75159
C11H1orf50	2.75106
si:rp71-45k5.2	2.75005
pou3f1	2.74964
adnp2a	2.74623
zgc:194908	2.74611
si:rp71-78h1.10	2.74045
GGA3 (1 of 2)	2.73836
chst7	2.73653
naglu	2.73596
zgc:153867	2.73474
nutf2l	2.73006
ano9a	2.72488
zgc:114119	2.72366
ripply1	2.7175
med19a	2.71252
tbcc	2.71107
rhogd	2.70668
fam175a	2.706
si:dkeyp-121d4.1	2.70495
si:dkey-14d8.24	2.70297
mtx2	2.70205
cyb561d1	2.70181
lrrc8c	2.70105
hic2	2.69907
si:dkey-68o6.5	2.69729
si:ch211-106g8.14	2.69626
gas1a	2.69307
arf2	2.69241
cldna	2.688
scamp5b	2.68316
hsd17b2	2.68243
phkg1a	2.68165
cdk1	2.68123
cpsf3l	2.68054
ubald1b	2.67978
fam212aa	2.67878
si:dkey-20i10.7	2.67391
tmed1b	2.67106
h3f3b.1	2.67087
CU469544.1	2.66976
reep5	2.66853
psmg3	2.66611
si:dkey-154b15.1	2.66609
srsf7a	2.66498
NHLRC3	2.66382
cetn3	2.66293
cox14	2.65614
hcfc2	2.65575
sp4	2.65511
cdkn1cb	2.65456
thyn1	2.65365
stat1a	2.65347
si:ch1073-406l10.3	2.65294
casp2	2.65232
cry-dash	2.64603
rmi1	2.64273
shmt1	2.64194
cox7c	2.64149
gfi1ab	2.64005
dpysl5a	2.63931
hoxc10a	2.63893
im:7136729	2.6277
si:dkey-14a4.3	2.62706
fancf	2.61914
si:dkey-202b22.5	2.61719
zgc:193681	2.61364
si:ch211-81a5.8	2.61283
ttc4	2.61169
nfkb2	2.61026
fam43a	2.61015
uncx	2.6059
MPST	2.60264
tecpr1b	2.60253
pou3f2b	2.60246
khsrp	2.60064
srd5a3	2.59849
fgf3	2.59618
bnip4	2.59483
bada	2.59032
nfkbie	2.58926
si:dkey-179g5.16	2.58792
aldh8a1	2.58486
fam96b	2.58336
mapkapk3	2.58239
si:ch211-170d8.2	2.58166
CABZ01046432.1	2.58038
smad9	2.5761
znf281b	2.57527
ddah2	2.57474
vps51	2.57142
sumf1	2.5704
rcn3	2.56895
isl1	2.56864
fbxo44	2.56826
adprhl2	2.56576
smyd2a	2.56482
si:ch211-89o9.6	2.56277
rbbp6	2.56263
dhrs13a.1	2.5612
nceh1b	2.55977
ftr97	2.55913
kif15	2.559
ankrd9	2.55863
lrrc42	2.55843
dlx1a	2.55818
cth	2.55683
DXO	2.55587
si:ch211-195d17.4	2.55425
TRIL	2.5517
pigo	2.55081
glrx	2.55068
C24H8orf33	2.54876
mob1bb	2.54869
m6pr	2.54776
gata6	2.54387
rtn4b	2.54325
zgc:113411	2.54275
C13H10orf53	2.54234
sqlea	2.53161
rer1	2.53097
BX005085.5	2.53076
rbfa	2.52845
prdm8	2.52817
tubb4b	2.5275
foxa1	2.52521
zgc:153345	2.52502
isg15	2.5243
rab11fip1a	2.5238
cpt2	2.5216
rnf150b	2.51966
larp4ab	2.51296
mef2d	2.50782
gig2o	2.50651
lrata	2.50576
MAF1	2.50351
zgc:158291	2.5034
tmem234	2.49558
edc3	2.48952
lrch3	2.4894
BX005085.4	2.47902
tb	2.47703
fbp1a	2.47217
pwwp2a	2.47186
znf598	2.46872
stk17a	2.46337
mxd4	2.46315
foxo3a	2.45752
si:dkey-33c12.3	2.4561
zgc:153215	2.45201
sdf2l1	2.45196
eif3jb	2.44742
pdk2a	2.44703
pgam1a	2.44175
eif1b	2.44007
cxcl12a	2.43931
zbtb18	2.43879
CR352328.4	2.43722
wbp1lb	2.43691
ndufb11	2.43602
NAT8	2.43597
slc25a25a	2.43592
C8H1orf194	2.43361
srfa	2.42818
eve1	2.42705
ubp1	2.42607
tsen15	2.42575
puf60b	2.42561
PEA15	2.42537
sf3b6	2.42517
tagln3b	2.42438
eif3i	2.42244
si:ch211-173m16.1	2.42126
aoc2	2.42022
brpf3a	2.41996
mrpl41	2.41596
zgc:110782	2.41591
si:dkeyp-69b9.4	2.41333
si:ch211-197g15.7	2.40736
nus1	2.40637
zgc:113424	2.40628
med28	2.40484
c1galt1c1	2.39555
pank1b	2.39435
rabep2	2.39412
ptpn9a	2.39164
hcar1-3	2.39061
arl15b	2.39046
ftr51	2.38903
ubxn11	2.38399
nosip	2.38315
nkx6.1	2.38214
ankrd54	2.3802
il22	2.37975
sephs1	2.37934
dlgap5	2.37637
ddx3a	2.3738
rpp25l	2.37132
zgc:194189	2.36777
ZFYVE1	2.36746
PRAMEF1	2.36743
slmo1	2.3668
bokb	2.36669
ube2a	2.36629
mal	2.36565
pla2g12a	2.35884
fbxo25	2.35713
dhrs9	2.35518
xbp1	2.35332
lmo2	2.35222
mych	2.35184
fhit	2.34895
sox19b	2.34871
rsrc2	2.34742
pitx3	2.3474
dnajc21	2.34711
eif5a	2.34703
pdia4	2.34476
naa30	2.34041
MZT1	2.33976
cyb561d2	2.33838
si:dkey-183n20.15	2.33714
si:dkey-87o1.2	2.33614
cptp	2.3348
zgc:65851	2.33401
rp1l1a	2.33293
ptger4b	2.33188
aimp2	2.33183
si:ch73-314g15.3	2.3298
psma5	2.328
grpel2	2.3266
exosc6	2.32326
rps5	2.32319
wdr47b	2.3191
tmem17	2.31875
insl5a	2.31731
bin2b	2.31692
strap	2.31679
si:dkey-121n8.7	2.31649
phlda1	2.31644
timm23a	2.31408
rsf1a	2.31305
mbpb	2.31082
lin54	2.3108
PVRL3 (2 of 2)	2.31049
id2a	2.30927
fam89a	2.30911
tmem183a	2.30824
LRP3	2.3045
ss18l2	2.30201
ppp1caa	2.30059
si:ch73-1a9.3	2.29859
si:dkey-148d16.5	2.29727
tubb2b	2.29684
cyb5r2	2.29619
nfkbiaa	2.29346
si:ch1073-436f10.3	2.29323
gpha2	2.2911
tp53rk	2.29031
u2af1	2.28405
snu13b	2.28278
cryabb	2.28271
si:dkey-112e7.2	2.28116
slitrk3b	2.27854
PPM1K (2 of 2)	2.27737
nrm	2.27723
lhx1a	2.2769
mknk2b	2.27651
icmt	2.2761
camk4	2.27306
NANS (2 of 2)	2.27206
hdgfrp2	2.27089
nat9	2.26832
cwf19l1	2.2647
C6H3orf18	2.2644
si:ch211-181p1.1	2.26159
lpar5b	2.26143
tubb5	2.26083
ercc1	2.2558
sox4b	2.25421
bmp7a	2.24956
parapinopsinb	2.24897
si:dkey-78k11.9	2.2479
pax6a	2.24785
tmem9	2.24764
hspe1	2.2463
kctd3	2.24142
cep72	2.2398
kbtbd8	2.23814
sowahd	2.23782
jun	2.23711
si:dkeyp-117b11.3	2.23587
EPT1	2.23512
stc2a	2.23458
si:dkey-1c7.1	2.23234
C18H19orf54	2.23113
neurod2	2.23027
elovl4a	2.22959
si:ch211-51f19.1	2.22915
si:dkey-93m18.6	2.22762
amd1	2.22704
sacm1la	2.22698
six5	2.22192
pdia6	2.22009
si:dkey-181m9.8	2.21989
lamtor5	2.21558
dbx1b	2.2152
hsp90aa1.2	2.21465
si:ch211-225p5.9	2.21439
si:ch211-194e18.1	2.2137
pmm2	2.21349
nt5c1ba	2.21243
fbxw11b	2.21199
otx1b	2.21115
ppp6r2b	2.20626
ftsj1	2.205
BX005085.2	2.20232
hexa	2.20207
fam46c	2.20202
zgc:77486	2.20069
bsx	2.20036
adrb1	2.19885
hmgb2a	2.19827
nkx1.2lb	2.1972
kmt2e	2.19532
si:ch211-191i18.4	2.19346
ponzr2	2.19153
tomm40	2.19068
rfx1a	2.18748
TTF1 (6 of 6)	2.18724
bcl10	2.18708
cishb	2.18497
ecsit	2.18436
nim1k	2.17902
si:dkey-85k7.8	2.17529
FRMD5 (2 of 2)	2.17411
pank2	2.17347
klf13	2.17258
si:ch211-232p21.7	2.17092
PGBD4 (3 of 4)	2.16906
lman2lb	2.1685
sod1	2.16792
fundc1	2.16524
hectd3	2.16411
rfx5	2.16349
fam193b	2.16267
dnajc12	2.16227
prr5a	2.16188
fabp7a	2.16095
LSM3	2.16075
ier5l	2.15996
acsf2	2.15957
mchr1b	2.1593
akr7a3	2.15633
zgc:113324	2.15627
ndufb10	2.15273
pim1	2.15233
NAIF1 (1 of 3)	2.15082
pabpn1	2.15042
ubald2	2.14851
WNT7A (1 of 2)	2.14557
rab24	2.14158
si:ch211-238n5.4	2.13862
CLRN2	2.13845
gbx2	2.138
suz12a	2.13703
si:ch211-14g13.5	2.13695
rdh14a	2.13623
zgc:101731	2.13575
mphosph6	2.13533
agbl5	2.13486
fzd5	2.13451
wipi1	2.13318
C2H3orf58 (1 of 2)	2.13198
kpna2	2.13022
ptf1a	2.12944
hnrnpk	2.1292
mrps18c	2.12919
ube3c	2.12892
pias4a	2.12703
fam208ab	2.12497
irf2bp2b	2.12441
gpr160	2.12327
atf4b	2.12291
si:ch211-284e13.12	2.1222
ddhd2	2.11966
ube2s	2.11872
map3k2	2.11771
fzd7b	2.11688
slc25a43	2.11426
lipg	2.1141
grb2a	2.11345
MSANTD1	2.1128
wnt8a	2.11266
si:ch211-130m23.5	2.112
vent	2.11114
org	2.11092
C25HXorf38 (1 of 2)	2.11089
mtm1	2.10985
c8g	2.10934
uap1l1	2.10794
hspa8	2.10777
timm10	2.10752
hyal2b	2.10691
ubxn2a	2.10584
phc1	2.10514
ebp	2.10365
zgc:158387	2.10296
BX324188.1	2.10241
si:dkey-74k8.3	2.0986
nkx6.2	2.09838
foxh1	2.09445
PURA (2 of 2)	2.09434
brd2b	2.09376
C6H17orf67	2.09357
isg20	2.091
zgc:153292	2.09051
mesdc2	2.0903
si:ch211-156b7.4	2.09026
si:ch211-213d14.2	2.09021
si:ch1073-214b20.2	2.08935
dusp23a	2.08908
utp6	2.08895
hint1	2.08857
rps14	2.08824
pou3f2a	2.08646
zgc:103508	2.08643
galnt18b	2.08615
rassf1	2.08399
itprip	2.08388
si:dkeyp-13a3.8	2.08257
foxb1a	2.08249
tpp1	2.0823
sst2	2.08171
surf4l	2.0803
faua	2.07904
smim7	2.07895
cbln1	2.0772
rcn1	2.07629
si:ch211-285i13.2	2.07464
pank4	2.07395
zmp:0000001085	2.07391
ywhaz	2.0729
ap1ar	2.07182
emc8	2.07154
pygo2	2.07123
junbb	2.06987
PPP1R3G	2.06965
sowahcb	2.06894
zgc:113176	2.06875
fancd2	2.0669
si:ch73-103b9.2	2.06583
s1pr5a	2.06572
zgpat	2.06543
lrrc38	2.06363
acvr2b	2.0629
eef1b2	2.06174
gnmt	2.0609
si:ch211-159e12.10	2.06049
pias1b	2.06048
GFOD1	2.06013
selo	2.06003
THBD	2.05798
cpeb4	2.05723
st6galnac3	2.05695
tchp	2.05468
nipa1	2.0538
thoc6	2.05297
si:ch73-261i21.5	2.05227
znf711	2.05128
ehd1a	2.05125
slc9a6a	2.05012
ENDOD1 (4 of 11)	2.04994
zgc:174877	2.04957
sepw2b	2.04896
fuca1.2	2.04695
LSP1 (2 of 2)	2.0458
dzip1	2.04536
pbxip1a	2.04488
tmem198b	2.04346
adprm	2.04305
pkma	2.04272
lbx2	2.03999
cited2	2.03937
glula	2.0385
zgc:195173	2.03817
ugt1b7	2.03745
pqlc2	2.03716
apip	2.03663
nudt5	2.03326
tmpob	2.03076
drd4a	2.02974
C2H6orf52	2.02915
kcnk1a	2.0291
VPS72 (2 of 2)	2.02869
cyp2y3	2.02703
hmga1a	2.02687
nmt2	2.02635
si:dkey-103e21.5	2.02525
znf131	2.02488
pi4k2a	2.02278
map1lc3b	2.02276
aldh9a1b	2.02152
camk2n2	2.02139
rccd1	2.0213
ubl3b	2.01828
TMEM221	2.01484
si:ch211-134n17.5	2.0147
mvda	2.01434
loxl5a	2.0142
nfyc	2.01347
cited4a	2.01323
six4a	2.01286
msrb1a	2.01281
msxc	2.01191
si:dkey-9i23.15	2.01142
degs2	2.00996
si:ch211-285d14.9	2.00885
Vault	2.00796
gem	2.00683
VMAC	2.00668
zc2hc1a	2.00488
senp3a	2.0045
zbtb10	2.00186
si:dkey-172m14.1	2.00172
nap1l1	1.99985
C21H5orf15	1.99906
jade1	1.99885
wnt11r	1.99885
si:dkey-151g10.6	1.99869
samd1b	1.9985
si:dkey-108p14.3	1.99742
tollip	1.99613
elovl5	1.99367
sdhc	1.99335
kcng3	1.99227
cxcr4a	1.99109
pgrmc1	1.99038
rpusd1	1.99036
eef1a1l1	1.98835
lsm7	1.98767
snrpb2	1.98553
spry2	1.9845
zgc:174888	1.98283
si:ch211-102c2.4	1.98243
ddx28	1.97886
polk	1.97628
pcdh2aa15	1.97532
sdhdb	1.97391
tdh2	1.97379
snx10a	1.9724
lpar2b	1.97219
prkcbp1l	1.9678
si:ch211-136k14.3	1.96618
LGALS8 (1 of 2)	1.96237
ska1	1.96175
zgc:162945	1.96047
rab5ab	1.96033
rpl35a	1.95872
dusp1	1.95851
grhl2b	1.95687
mmp11a	1.95638
si:ch73-334d15.4	1.95633
si:dkey-20f20.4	1.95505
ankmy2a	1.9546
med7	1.94817
CR388231.4	1.948
chka	1.94687
ndfip2	1.94432
fzd3b	1.94355
p3h3	1.94155
phlda3	1.93976
dusp6	1.93853
isl2b	1.9384
si:dkey-12h9.17	1.93714
tmem59	1.93588
tpst1l	1.93532
PKP3 (2 of 2)	1.93495
ift140	1.93385
CABZ01090041.1	1.93332
znf281a	1.93162
VPS37D	1.93088
si:dkey-57k2.7	1.93086
ifnlr1	1.93085
ppp2r2aa	1.92985
rtkn2a	1.9295
eif4g2a	1.92867
gp1bb	1.92753
zgc:56064	1.92635
cdca4	1.92539
DTX3	1.92502
zgc:101783	1.92379
cinp	1.92314
dyrk1aa	1.92158
sgce	1.92032
igfbp1a	1.92001
hoxd3a	1.91934
anapc2	1.91899
atpif1b	1.91632
olfce1p	1.91596
kcnk15	1.91391
ccsapb	1.91207
si:ch1073-459b3.2	1.91194
si:ch1073-170o4.1	1.91004
smg6	1.90891
si:ch73-236c18.6	1.90716
slc25a48	1.90585
zbtb2a	1.90518
grasp	1.90416
si:ch211-128m15.3	1.90349
btaf1	1.90147
acat2	1.90083
tpi1b	1.9001
pld3	1.89933
tpd52l2b	1.89903
Telomerase-vert	1.8965
wbp1la	1.89549
phc2a	1.89534
si:dkey-23i12.5	1.89491
atp6v1f	1.89301
si:ch211-10a23.2	1.89248
dnase2	1.89194
dhrs3b	1.89079
AIFM2	1.88978
dnttip2	1.88884
zgc:171459	1.8863
si:ch211-241c24.1	1.88345
bnip3	1.88315
hoxc12a	1.88131
hes2.1	1.8801
mrps16	1.87949
rnf185	1.87776
chfr	1.87667
si:dkey-206m15.8	1.87564
BX276081.1	1.87551
mdm2	1.87377
them4	1.87246
fam49ba	1.86938
RDM1	1.86642
xpo1b	1.86552
rca2.1	1.8646
si:ch211-134o20.2	1.86318
fosaa	1.86272
si:ch211-175g6.7	1.86212
zgc:113333	1.86179
lsm4	1.8607
ranbp9	1.85929
mfge8a	1.85921
rxfp3.3a1	1.85915
si:ch211-157j23.3	1.85913
JAG2 (1 of 2)	1.85857
ZFP36	1.85778
klf17	1.85721
qpctla	1.85694
ap3m1	1.85506
znf503	1.85342
sp9	1.85323
barhl1a	1.85186
orai2	1.85084
prr14	1.85054
aff3	1.85049
si:dkey-56p7.9	1.85005
pus1	1.84967
esrp2	1.84933
si:dkey-112a7.4	1.84688
ccdc127a	1.84665
MAP7D1 (1 of 6)	1.84563
txndc16	1.84441
sh3glb1b	1.84328
FO704845.1	1.84318
gpsm2	1.84092
si:dkeyp-84f3.11	1.83945
si:ch211-194i8.3	1.83797
prdx4	1.83772
si:dkey-228b2.6	1.83674
neurog1	1.83601
edil3b	1.83594
haus4	1.83586
sema6dl	1.83567
cd164l2	1.83082
si:dkey-153k10.9	1.83006
crebzf	1.82823
C11H3orf14	1.82755
dla	1.82586
tspan5a	1.8252
nhlh2	1.82453
ube2w	1.82431
slc41a1	1.82392
clptm1	1.82302
sall1a	1.82104
si:ch211-195b15.8	1.81993
tmem115	1.81908
pim3	1.81891
frmd6	1.81786
cxcl14	1.81711
ccr6a	1.81682
tes	1.8168
C7H15orf43	1.81352
RRP1B	1.81336
rab10	1.81303
aldh4a1	1.81243
apoeb	1.81121
dmrt3a	1.81114
elp6	1.81058
ccdc28a	1.80956
csnk1g2a	1.80842
vsx2	1.80814
LRRC56	1.80781
RNF222	1.80663
elof1	1.80648
nrde2	1.80601
p2rx4a	1.80252
slc25a23a	1.80221
OGN (1 of 2)	1.8022
akr1a1a	1.80127
si:dkey-237p10.2	1.79953
znf1004	1.79902
nme5	1.79868
BX511227.1	1.79581
BX004983.1	1.79419
si:dkey-228a15.1	1.79162
adar	1.79116
ppp1r7	1.79089
smfn	1.78988
fam60a	1.78978
ckbb	1.7879
kptn	1.78653
ypel1	1.78369
elf2a	1.78361
rnf25	1.78251
snrnp27	1.78195
bnip3lb	1.78091
chst2a	1.77857
AL935174.1	1.77662
mrpl34	1.77631
pax9	1.77558
zic1	1.77456
itpkca	1.77135
mnx2a	1.77066
mblac2	1.77029
tmem53	1.77013
hint3	1.76985
tmem189	1.76979
si:ch211-155a19.2	1.76794
si:ch73-386h18.1	1.76634
zgc:153722	1.76361
srpk1a	1.76179
mdkb	1.76144
mtpap	1.75816
ptch2	1.75815
C3H16orf72	1.75814
abhd10b	1.75567
myl12.1	1.75558
tirap	1.7551
ndufa10	1.75419
mos	1.75418
pgp	1.75192
pop5	1.75169
ago3b	1.75075
si:dkey-69o16.5	1.75044
xpnpep3	1.74835
htr1b	1.74771
chac1	1.74757
hoxb9a	1.74514
dyrk1ab	1.74473
b3gnt7l	1.74383
urb1	1.74306
her13	1.74268
rad51d	1.74118
thap11	1.74029
psmg1	1.73953
ift57	1.73767
prrx1b	1.73593
rnf26	1.73483
foxi1	1.73244
rcan1a	1.73198
DNAJA4	1.73122
angptl4	1.73036
galca	1.72757
gsr	1.72673
emc6	1.72638
fkrp	1.72558
ddx26b	1.72462
mthfd2l	1.72303
hypk	1.71984
arrdc2	1.71965
si:dkey-41e15.4	1.71887
arl6ip1	1.71731
pax1b	1.71529
dll4	1.71302
plk1	1.71284
hsd17b10	1.71239
stim2b	1.71113
wee1	1.71035
ninj2	1.71026
g3bp1	1.70916
daxx	1.70908
MSI1 (2 of 3)	1.70888
lft1	1.70856
si:dkey-165g20.2	1.70844
ubap2a	1.70797
samm50l	1.70743
rgs7bpb	1.70721
enpp5	1.70715
BX927282.1	1.70598
vps26b	1.70584
si:dkey-177p2.6	1.70542
slc25a35	1.70528
rabepk	1.70464
tuba8l4	1.70403
mgat4b	1.70253
si:ch211-235f12.2	1.70229
nitr12	1.70224
setdb1b	1.7012
abhd13	1.69953
kat8	1.69817
si:ch211-198e13.3	1.69703
ifrd2	1.69689
cct5	1.6968
mycb	1.69534
hnrnpa0l	1.69402
naa20	1.69277
mrpl20	1.69197
zgc:173575	1.69183
gpt2l	1.69168
zgc:101765	1.68894
smim19	1.6889
dyrk1b	1.68848
ghsrb	1.68752
ube2q2	1.68731
C2CD2	1.68512
mplkip	1.68457
rhbdl2	1.68428
abhd17b	1.68358
crebrf	1.68348
foxc1a	1.68319
ap5b1	1.68288
lacc1	1.68254
clk2a	1.68121
anapc10	1.67976
WIPI1 (1 of 2)	1.67884
cbln2a	1.67804
sod3a	1.67759
spcs1	1.67548
zic2b	1.67546
agpat2	1.67363
pim2	1.67359
vamp8	1.67358
fuom	1.67355
rhbdd2	1.67261
hnrnpabb	1.67144
st6galnac1.2	1.67125
rassf2b	1.67044
zgc:171673	1.67022
CAMK2N1	1.67007
tspearb	1.66988
adnp2b	1.66983
efna1a	1.66881
LTN1	1.66866
tspan7	1.66813
TRIM14 (1 of 27)	1.66683
lmx1a	1.66655
rps27a	1.66585
txlna	1.66558
cks1b	1.66416
commd6	1.66233
etaa1	1.66148
rbx1	1.66137
ddit3	1.66123
psmc3ip	1.66104
erc1a	1.65953
tgif1	1.65942
AL929252.1	1.65864
si:ch211-57e21.4	1.65814
si:ch211-106k21.5	1.65808
otpb	1.65697
srebf2	1.6569
agt	1.6567
si:ch211-226h7.2	1.65654
tmem223	1.65475
map6b	1.65427
cyb5b	1.65402
trpc4b	1.65363
dpm2	1.65283
si:ch73-215f7.1	1.64944
lpl	1.64888
lhx6	1.6487
tex30	1.64733
lysmd1	1.64719
parp12b	1.64718
mapre1a	1.6468
usp6nl	1.64666
bbc3	1.6463
si:dkey-151p11.2	1.6459
barx1	1.64467
cbsb	1.64272
rab3ip	1.6416
gfpt2	1.64017
tpbga	1.6401
serinc5	1.63827
taf10	1.63601
cdk5rap3	1.63558
fzd8a	1.63531
cfap20	1.63428
PMM1	1.63327
ccnl1a	1.63285
lig1	1.63121
stk17b	1.63115
socs3b	1.62937
stab2	1.6292
tpma	1.62876
CU633981.1	1.62609
zgc:165573	1.62594
inpp5f	1.62592
spag1a	1.62463
si:ch211-189a15.3	1.62279
snrpd3l	1.62266
bcl7a	1.62233
si:dkey-56f14.4	1.6223
sirt7	1.62027
otc	1.61945
zic6	1.61917
nrros	1.61906
RBM44	1.61823
zgc:92594	1.61743
si:ch73-145l22.4	1.61705
PHTF1	1.6161
cdk19	1.61565
pelo	1.61484
mylpfa	1.61473
triqk	1.61446
ropn1l	1.61084
desi1b	1.60969
cycsb	1.60909
nova1	1.608
foxf1	1.60763
fam84a	1.60727
pcmtd1	1.60699
ube2l3b	1.60673
DDO	1.6065
mrs2	1.6056
si:ch73-15b2.5	1.60482
slc7a8a	1.60449
rgp1	1.60192
cenpj	1.59962
ptdss2	1.59898
evx1	1.59836
gtf2a1	1.59827
fgfbp1b	1.59785
stxbp5b	1.5972
pex2	1.5964
fadd	1.5948
ppp1r10	1.59369
pfas	1.59341
lbr	1.59173
pum1	1.59161
irs2b	1.59082
rab1aa	1.59023
mapre3b	1.58896
fam78ba	1.58879
rxrga	1.58678
si:zfos-905g2.1	1.58669
her1	1.58597
si:ch211-74m13.3	1.58523
zic5	1.58481
cbx2	1.58449
rpl18a	1.58205
calb2a	1.58198
h2afy2	1.58189
hs6st1a	1.58074
OSCP1 (1 of 2)	1.58066
tmem160	1.57971
aldh5a1	1.57815
snx24	1.57788
cherp	1.57754
FTCDNL1	1.5759
lrrc58b	1.57503
RRP8	1.57502
sox19a	1.5748
si:ch211-5k11.6	1.57476
si:dkey-18a10.3	1.57424
zgc:113363	1.57367
si:ch211-127m7.2	1.57317
gamt	1.56859
ppm1db	1.56795
chchd4	1.56725
chmp1b	1.56683
csnk1a1	1.56525
arhgap32b	1.56487
vamp2	1.56479
tldc1	1.56416
slc1a5	1.5635
tfap2a	1.56067
si:dkey-32e23.4	1.55929
ywhabl	1.55917
cad	1.55817
cyp2p6	1.55782
cox7a3	1.5578
dlx2a	1.55755
e2f7	1.55658
znf574	1.55575
si:dkey-10o6.2	1.55555
cirbpb	1.55461
unkl	1.5534
pfkfb4b	1.55299
seta	1.55155
otud3	1.55124
spag7	1.55108
smg8	1.54938
zgc:110699	1.54907
mlf1	1.54863
gfpt1	1.54586
rbm15b	1.54557
si:ch211-195c22.3	1.54507
rps27.1	1.54497
mob2a	1.54466
dact1	1.54395
trim13	1.54387
cx30.9	1.54343
si:dkeyp-86h10.3	1.54253
vegfaa	1.54148
msx2a	1.54143
trnt1	1.54134
mtrr	1.54064
emc7	1.54043
pfkfb1	1.54006
si:dkey-7n6.2	1.53944
lgmn	1.53878
capza1a	1.53611
si:ch1073-154p7.1	1.53471
mrpl40	1.5327
mocs2	1.5319
pank1a	1.53083
rufy1	1.53053
nrbp1	1.53027
tank	1.52892
zbtb25	1.52813
zgc:77849	1.52722
tmem229b	1.52695
purba	1.52597
fkbp7	1.52579
si:ch73-138e16.6	1.5254
si:ch211-154o6.6	1.52468
gcm2	1.52208
xrcc6	1.52051
tmed10	1.52005
apela	1.51986
zfand6	1.51942
brcc3	1.51911
si:ch73-364h19.1	1.51892
rxfp3.3a2	1.51452
hoxc13a	1.51406
si:ch211-167m1.5	1.5132
elf2b	1.51296
pltp	1.51227
slc3a2a	1.50972
zgc:194282	1.50954
ddi2	1.50905
zgc:194007	1.50866
si:dkey-262g12.2	1.50774
si:ch211-62a1.4	1.50661
prmt6	1.50546
rqcd1	1.50541
prdm13	1.50528
sall2	1.50497
s1pr1	1.50381
fev	1.50379
fbxw8	1.50214
stag2b	1.50205
atf7a	1.49741
chac2	1.49587
cfl1l	1.49379
si:ch211-264f5.6	1.49349
MESDC1	1.48968
s100v2	1.48895
rbm27	1.48893
glsb	1.48843
vsig8b	1.48801
gltscr1l	1.48782
psmb7	1.48688
si:dkey-19e4.5	1.4851
gata2a	1.4849
ggact.3	1.48309
atpaf2	1.4824
nr2f1b	1.48087
foxn2b	1.48084
cst14a.1	1.48044
zgc:172121	1.48013
si:ch211-113p18.3	1.47982
shox	1.47907
si:ch211-280a23.3	1.47903
rps11	1.47899
cttnbp2nlb	1.47847
garem	1.47829
msl2b	1.4778
efna1b	1.47652
nfil3	1.47604
slc43a2a	1.47357
nptxra	1.47351
fuca1.1	1.47199
BX640461.2	1.47195
si:ch211-175m2.5	1.47184
si:dkey-83k24.5	1.46749
got1	1.46721
CABZ01053748.1	1.46673
si:ch211-129h14.2	1.46492
coq10b	1.46405
nrbp2a	1.46335
msl2a	1.4629
SPAG16	1.46156
as3mt	1.45932
hoxd13a	1.45868
cyp27c1	1.45578
si:rp71-20i5.5	1.45314
igbp1	1.45291
tmem64	1.4526
si:ch211-229c8.4	1.45232
esyt2a	1.45223
hmgxb4a	1.45115
ubap2b	1.45009
znf365	1.44898
otpa	1.44877
lmo4b	1.44874
gig2e	1.44792
adamts1	1.44767
esrp1	1.44705
slc25a17	1.447
mafaa	1.44697
si:ch211-137a8.4	1.44648
zgc:162396	1.44589
TRMO	1.44577
six3b	1.44563
arl6ip5a	1.44497
senp8	1.44473
fem1b	1.44381
dmrta2	1.44323
ppp1r14c	1.44316
tsen34	1.44251
si:ch73-30b17.2	1.44223
nt5dc2	1.4422
ppp1r15b	1.44191
dnajc1	1.44117
si:dkey-60a16.1	1.44067
adgrg7.2	1.4401
COX5B (1 of 3)	1.44004
tmem218	1.43952
si:dkey-19b23.10	1.4393
ubtd1b	1.43926
tmtops3a	1.43899
desi1a	1.4382
pikfyve	1.43629
dmbx1a	1.43504
sp3a	1.4342
si:ch211-11c3.12	1.43357
sik1	1.43326
nutf2	1.43324
rcor2	1.4331
hspb6	1.43187
hsp90b1	1.43063
MAZ (1 of 2)	1.42977
aass	1.42707
sdf2	1.42601
gata4	1.42547
dus2	1.42467
ccnjl	1.42384
si:ch211-218c6.8	1.42355
slc45a4	1.42246
mfsd2aa	1.42172
ssuh2rs1	1.42163
ms4a17a.17	1.42051
shha	1.41634
igsf8	1.41634
tnip1	1.41618
eif4e2	1.41609
wdr19	1.41524
mgst3	1.41469
zbtb8b	1.41411
siah2l	1.41274
sesn1	1.41218
elovl7a	1.41145
prpf4ba	1.4111
mrpl9	1.41078
buc	1.41005
dbnlb	1.40999
HACD1	1.40987
PGBD4 (1 of 4)	1.40975
kpna6	1.40919
dharma	1.40789
EPHX3	1.40716
znf706	1.40716
ABHD12B (2 of 2)	1.40481
dgcr14	1.40454
mfap1	1.40445
si:ch211-1e14.4	1.4042
abt1	1.40284
zgc:171601	1.40275
znf319	1.40261
lppr1	1.40134
chd4b	1.40101
si:ch211-66h3.4	1.40096
si:dkey-246e1.3	1.39951
C9H17orf105 (1 of 2)	1.39951
kctd12.1	1.39734
twist2	1.39729
ubap1	1.39676
rnf212b	1.39643
taf2	1.39626
ZHX3 (2 of 2)	1.39528
si:ch211-149k23.4	1.39451
kbtbd7	1.39433
si:dkey-105n5.3	1.3943
osgin2	1.39388
adam8a	1.39192
si:ch211-224m9.4	1.39165
polr2a	1.39148
tex26	1.39098
zgc:194101	1.39029
si:dkey-20d21.12	1.38898
TMEM71	1.38764
rnasekb	1.38675
si:ch73-111k20.3	1.38501
plin2	1.38425
litaf	1.38091
nek2	1.3808
vps37b	1.37986
nkx2.5	1.3769
kif1b	1.37658
ints12	1.37622
acss1	1.37538
loxl2b	1.37526
fam120b	1.37409
ddx5	1.37382
serpine1	1.3728
fam129bb	1.37242
aplnra	1.37232
vetz	1.37179
nabp1a	1.37162
GPR135	1.37135
sppl2	1.37119
cry1aa	1.37114
map4k3b	1.37097
slc9a2	1.37044
znf512	1.36956
TCAIM	1.36734
si:dkey-152p16.6	1.36595
slc30a1b	1.36362
gfi1aa	1.36225
mtmr2	1.3619
stx16	1.36151
prpf38b	1.3613
si:ch211-202f5.3	1.36098
luc7l	1.36038
atp10d	1.35988
otx5	1.35856
med15	1.35754
uvrag	1.35651
isoc2	1.35625
hsdl1	1.35549
rnf207b	1.35498
si:dkeyp-68b7.5	1.35358
erbb4b	1.35343
sart3	1.3533
dus3l	1.35146
CU459186.1	1.35114
TMEM208	1.35055
KCNA3	1.3496
gbp2	1.34941
otud6b	1.34813
cldng	1.34637
pcf11	1.34632
BX511034.6	1.3462
ponzr6	1.34538
tdrkh	1.34505
asf1bb	1.34433
uap1	1.34303
sox14	1.3429
C8H1orf228 (2 of 2)	1.34233
purbb	1.34168
si:dkeyp-59c12.2	1.3404
ldhbb	1.3404
derl3	1.34011
tamm41	1.33888
rogdi	1.33828
vrk2	1.33797
adcyap1a	1.33652
nelfb	1.33391
dohh	1.33389
gch1	1.33275
setd3	1.33226
fbxo36b	1.33209
zgc:56493	1.33165
rpp21	1.33056
zgc:165515	1.33038
PELP1	1.32926
wipf2a	1.32909
mtmr7b	1.32877
crx	1.32666
nmt1a	1.32582
skp1	1.32553
bcl2b	1.32551
C15H11orf87 (1 of 2)	1.32534
flvcr1	1.32524
fam210a	1.32496
anp32e	1.32477
zgc:194627	1.32451
acsl4a	1.32167
GOLPH3 (1 of 2)	1.32141
meis2b	1.32136
ackr3b	1.32065
igf2bp1	1.3204
snrpc	1.32012
aebp2	1.31993
UBC	1.319
tk1	1.31855
ccdc9	1.31799
si:ch73-193c12.2	1.31705
trim35-28	1.31581
prlra	1.31578
pip4k2cb	1.31571
arhgef7a	1.31497
bmpr1aa	1.31489
tmem203	1.31451
si:busm1-57f23.1	1.31408
satb1a	1.31344
gdf6a	1.31316
foxl2	1.31316
epb41a	1.31241
baz2a	1.31098
zgc:152791	1.31071
aqp10b	1.30961
tbc1d20	1.30861
psmd3	1.30776
pccb	1.30709
fam122b	1.30685
fzd2	1.30508
ppm1bb	1.30474
gale	1.30457
si:ch211-246i5.4	1.30429
pnpla6	1.30359
yipf1	1.30213
sgsh	1.30196
COLQ (2 of 2)	1.30136
psmd4a	1.30101
xpo1a	1.30069
kdm2ab	1.30022
si:dkey-182i1.1	1.3
syap1	1.29863
si:dkey-234h16.7	1.29771
polb	1.29513
eng1a	1.29509
snrpa	1.294
tab3	1.29144
maml1	1.28961
si:ch211-81n22.2	1.2891
slc3a2b	1.28906
cp	1.28813
si:ch211-273k1.5	1.28641
EVI5L	1.28572
prkag3a	1.28523
ndufb5	1.28459
thy1	1.28422
zgc:113452	1.28402
zgc:194686	1.28402
BX890539.1	1.28372
apool	1.28297
fundc2	1.28297
ube2d2l	1.28232
exosc7	1.27985
ppih	1.27972
smad2	1.27937
per2	1.27883
arl4cb	1.27881
fahd1	1.27831
helt	1.27798
abhd12	1.27693
acadvl	1.27688
si:ch211-214j8.15	1.2768
trabd	1.27586
ensab	1.27495
tusc5a	1.27188
pex11a	1.27186
dnajb4	1.27175
slc43a2b	1.27163
trak2	1.27133
tax1bp1b	1.27104
pgam5	1.27075
gdf3	1.26961
zcchc14	1.26928
gnl1	1.26862
rnpc3	1.26837
fzr1a	1.26742
prkra	1.26724
dync1li2	1.26677
jak1	1.26533
btf3	1.26481
manba	1.26452
prtfdc1	1.26417
GJE1 (1 of 2)	1.26123
si:ch211-12c3.3	1.26053
si:ch73-68b22.2	1.25923
fgfr4	1.25835
spast	1.25747
cldnd	1.25724
sepn1	1.25688
rabl3	1.25493
si:dkey-27j5.8	1.25487
trim55a	1.25459
arfip2b	1.25388
ccdc125	1.25332
gmfb	1.25263
gata5	1.25107
egln3	1.2503
RASA2	1.25
sar1ab	1.24955
si:dkey-76k16.6	1.24819
CR388132.1	1.24606
yy1a	1.24412
TMEM42 (1 of 2)	1.24356
rpl12	1.24343
esyt1b	1.24295
si:ch1073-266p11.3	1.24229
si:dkey-34f9.3	1.2416
C5H11orf54	1.24076
ythdf1	1.24022
ebpl	1.23921
irf7	1.23897
NCEH1 (2 of 3)	1.23872
prelid1a	1.23871
rtn4ip1	1.23777
hbp1	1.23746
crip2	1.23735
tfdp1a	1.23688
hes2.2	1.23669
41334	1.2351
zgc:112437	1.23505
si:dkey-16l2.20	1.23362
atg101	1.23359
si:ch73-106k19.2	1.23303
si:dkey-13n15.2	1.23129
si:dkeyp-35f11.2	1.23111
nek8	1.23089
rgma	1.23087
cops8	1.23084
GABARAPL1	1.22966
bub3	1.22833
vcam1	1.22758
med25	1.2272
TAOK1 (2 of 2)	1.22708
rnft1	1.2264
her8a	1.22613
si:dkey-250k15.4	1.22475
cnot6a	1.22258
rnf175	1.22211
dlx3b	1.21942
osr1	1.21928
si:dkey-10p5.10	1.21905
nek6	1.21851
zbtb47b	1.21839
caspa	1.21704
shisa7b	1.21684
vtnb	1.21672
csnk1db	1.21657
pfkfb3	1.21609
gpr85	1.21603
si:ch211-42i9.5	1.21598
rassf10a	1.21562
pttg1ipb	1.21547
slbp	1.21432
cluap1	1.21256
mapk15	1.21248
insm1a	1.21223
larp1	1.2118
alox5b.3	1.21158
tysnd1	1.2102
blcap	1.20856
GUCA1A (1 of 2)	1.20687
si:ch211-214j24.10	1.20669
arl8	1.20579
si:dkey-223g10.3	1.20238
sh3pxd2b	1.20113
prkrira	1.20066
cyhr1	1.19977
si:ch211-194i10.6	1.19966
lrriq1	1.19694
CU062628.1	1.19655
exosc5	1.19648
mybl2b	1.1962
ccnb1	1.19326
fkbp2	1.19228
hnf1bb	1.19195
spire2	1.19072
si:ch211-222h17.9	1.19049
SLC46A3 (2 of 2)	1.19021
blf	1.18803
cdc14b	1.18687
arhgap21a	1.18679
POLD4	1.18678
mmaa	1.1865
herpud1	1.18645
mid1ip1l	1.18606
bub1	1.18582
ora1	1.18562
lamtor3	1.18496
med24	1.18479
si:ch1073-322p19.1	1.18266
ankrd24	1.1822
C10H5orf42	1.18199
si:ch211-196p9.1	1.18178
sh3bp5a	1.18159
midn	1.18104
irx1b	1.1809
si:dkey-100n23.4	1.18016
gltscr2	1.1798
letm1	1.17932
stk36	1.17926
gas5	1.17917
znf143b	1.17912
wrnip1	1.1786
cbx7a	1.17827
ap2a1	1.17818
ybey	1.17753
syngr2b	1.17745
rhoad	1.17714
ftsj2	1.17602
baz1a	1.17531
her5	1.17432
rcbtb1	1.17388
wdr54	1.17252
otx1a	1.17232
ggact.1	1.17026
WDR83OS	1.17023
pds5b	1.16861
bsk146	1.16649
foxg1c	1.16645
mcm3	1.16633
gnaq	1.16606
efcc1	1.16479
hmgcs1	1.16363
cirbpa	1.16266
txnrd1	1.16215
asf1ba	1.16202
si:ch211-237l4.6	1.16174
si:dkey-94l16.4	1.16142
magoh	1.16104
zgc:86609	1.161
fam134b	1.15985
prc1a	1.15947
tdrd7a	1.15936
si:ch73-46j18.5	1.15925
si:ch211-173b8.3	1.15897
pdzd3a	1.15803
bach1b	1.15731
acbd3	1.15692
nenf	1.15493
prkab1a	1.15419
onecut1	1.15337
foxq1a	1.15317
gnb5a	1.15283
bicc1a	1.15091
SLC46A2	1.14911
arpc5a	1.14821
cep128	1.14765
C1H11orf73	1.14702
C6H1orf146	1.14699
IER2 (1 of 2)	1.14565
engase	1.14345
ube2g1a	1.14308
socs2	1.14246
nxt2	1.14211
bcl2l1	1.14205
tbx20	1.14108
mxi1	1.14011
h2afva	1.14001
si:dkey-193b15.7	1.13911
prmt5	1.1389
fam198b	1.13874
tmem134	1.13793
rpl13a	1.13734
serbp1a	1.1366
exoc8	1.13569
chd7	1.13471
spo11	1.13347
ndufv2	1.13303
ddx55	1.13289
nde1	1.13178
hnrpkl	1.13168
ric8a	1.13149
gsk3ab	1.13046
map1lc3c	1.12917
znf576.1	1.1284
si:dkey-66i24.9	1.12838
dhx32b	1.12586
H3F3A (3 of 3)	1.12384
bud31	1.12383
slc16a10	1.12346
mfsd2ab	1.12272
fam98a	1.12184
qsox1	1.11998
tmem184c	1.11911
SOGA1 (2 of 2)	1.1189
si:ch211-148l7.4	1.11851
asap2a	1.11841
stk35l	1.11685
yap1	1.11632
si:ch211-212o1.2	1.11629
slc25a47a	1.11614
alad	1.11614
fbxl14a	1.11593
si:ch211-233a1.4	1.11589
shhb	1.11531
pappa2	1.1153
mfn2	1.11523
rps6kb1a	1.11355
si:ch73-70k4.1	1.1131
grem1b	1.11305
si:ch211-226m13.1	1.11264
FAM83G (2 of 2)	1.11177
cebpa	1.11176
si:dkey-227h16.2	1.11174
mtnr1c	1.11141
[truncated: 2,506 more rows]
