# Supplementary material for: Gon4l regulates notochord boundary formation and cell polarity underlying axis extension by repressing adhesion genes
Source: Nat Commun. 2018 Apr 3;9:1319. doi: 10.1038/s41467-018-03715-w (PMC5882663; doi:10.1038/s41467-018-03715-w)
Supplement: Supplementary file 6 — Supplementary Data 3(XLSX 115 kb) [file 41467_2018_3715_MOESM6_ESM.xlsx]

## Sheet: Sheet1
Supplementary data 3: Gon4l-enriched promoters
Gene name	DamID log2FoldChange (Gon4l/GFP)
tmem97	7.64161
clk2b	7.11917
HIST2H4B (1 of 2)	6.7648
si:ch211-113a14.22	6.04518
FP340257.1	5.90442
si:ch211-113a14.11	5.85685
HIST1H4H	5.79252
CU457819.5	5.6853
si:dkey-108k21.25	5.68006
si:dkey-145c18.6	5.59203
CR762436.2	5.51185
si:ch73-36p18.2	5.49615
si:dkey-108k21.26	5.49471
CU457819.2	5.47269
si:ch211-113a14.12	5.4557
CR354435.4	5.43011
CR762436.4	5.42059
CR354435.3	5.39648
si:dkey-108k21.11	5.39458
zgc:173552	5.33951
CU459186.3	5.33419
si:ch211-113a14.24	5.32802
hist2h3ca1	5.27998
CU457819.4	5.27301
FP325123.3	5.26594
si:ch211-113a14.29	5.25779
CR354435.1	5.23383
cyb5b	5.22206
FP325123.2	5.20441
zgc:113983	5.16936
zgc:173652	5.15813
hist2h3c	5.15684
zgc:194989	5.15671
si:dkey-108k21.24	5.15307
wu:fe11b02	5.15106
zgc:110434	5.13963
si:dkey-261m9.7	5.13557
zgc:153409	5.12833
zgc:173585	5.12689
si:dkey-261m9.8	5.10152
si:dkey-261m9.13	5.05426
si:dkey-261m9.6	5.01879
zgc:171759	5.01856
HIST2H4B (2 of 2)	4.97339
si:ch211-113a14.15	4.93372
si:dkey-108k21.21	4.89446
FP325123.5	4.82563
si:ch211-113a14.16	4.81793
ctu2	4.81756
si:ch73-36p18.5	4.80244
zgc:195633	4.79887
histh1l	4.79758
lipt1	4.78723
CR762436.3	4.72396
si:dkey-261m9.18	4.72026
zgc:165555	4.71674
si:dkey-108k21.15	4.69061
si:dkey-108k21.27	4.679
si:ch211-113a14.19	4.67813
zgc:153405	4.67255
RAP1GDS1	4.67237
si:ch73-36p18.3	4.6442
si:dkey-108k21.9	4.63664
zgc:163061	4.61832
si:dkey-261m9.11	4.59781
cbsb	4.54141
HIST1H4F	4.53967
si:dkey-261m9.19	4.53809
grk5	4.5081
dre-mir-130c-1	4.44361
triqk	4.4397
si:dkey-108k21.12	4.43039
h2afx	4.38874
CU457819.3	4.3593
si:ch73-36p18.1	4.2951
HIST1H4G (3 of 4)	4.25824
si:ch211-113a14.7	4.25558
zgc:173587	4.2482
zgc:110425	4.21922
FP325123.4	4.20822
CR354435.5	4.19671
si:ch211-113a14.17	4.17713
gpr137c	4.14328
HIST4H4	4.13494
araf	4.12183
faf1	4.10671
HIST1H4D	4.09974
FP325123.6	4.03402
fads2	4.00971
PGBD4 (3 of 4)	3.98413
hmgn3	3.97299
tbc1d22a	3.96654
zgc:154164	3.95934
ttc3	3.95449
C9H3orf17	3.93415
CU459186.2	3.9239
baz1b	3.8938
si:dkey-183n20.15	3.88162
si:dkey-208b15.2	3.8015
nusap1	3.78274
fbxw10	3.77563
pcdh20	3.77563
pcdh10b	3.75215
HIST1H4G (4 of 4)	3.71065
cebpa	3.68326
ap3m2	3.66533
gb:eh507706	3.64071
zgc:56064	3.63813
srfa	3.62003
rmi1	3.6044
si:ch211-175g6.7	3.59372
utp6	3.57729
tmem106bb	3.56234
eif4eb	3.55498
CR388166.1	3.53137
jak1	3.5274
dennd3a	3.52133
FP325123.1	3.51389
arhgap19	3.51368
krcp	3.51179
sc5d	3.49304
setd5	3.49079
atg4b	3.48472
wdr27	3.48401
pdxp	3.47382
taf6	3.47302
zgc:114037	3.45636
lcat	3.4365
glula	3.42193
echs1	3.41704
triobpb	3.40842
abhd17b	3.38189
asap2a	3.37136
mef2d	3.37054
lats2	3.34753
ptgdsb	3.33673
fkbp14	3.32351
cdkn3	3.31043
si:dkey-193n17.9	3.30748
si:dkey-108k21.14	3.30314
vps11	3.30224
arhgef10	3.30056
si:ch211-153j24.3	3.29324
plekhh1	3.29323
khsrp	3.28809
sqlea	3.28388
cdc25d	3.25768
ambra1a	3.25093
cnnm2b	3.2204
zgc:101569	3.21326
per2	3.1944
zgc:158409	3.18868
shrprbck1r	3.18249
VGLL3	3.16323
xrcc3	3.16167
csnk1a1	3.15955
polr2a	3.15604
zgc:101562	3.15091
asb12a	3.1414
sqstm1	3.13723
si:ch211-113a14.26	3.12809
rab11fip1a	3.12739
cbx2	3.11221
tubb4b	3.09596
crfb6	3.09479
pax3b	3.06832
rangap1b	3.04467
uri1	3.04467
SNORD88	3.04467
tmem218	3.04467
sox19b	3.04104
pex10	3.03286
sf1	3.03268
si:dkey-37f18.3	3.00471
id2a	3.00428
alg12	3.00325
hist2h2l	3.00241
si:ch211-110e21.4	2.99708
wdr37	2.9916
arhgef10lb	2.98737
vcp	2.98108
smndc1	2.97444
ppm1bb	2.97352
fbxo40.2	2.96967
st13	2.96106
acvr2b	2.95628
jmjd6	2.94632
uck2b	2.937
si:dkey-177p2.6	2.93483
si:dkey-11p10.7	2.93447
FOLR1	2.92192
hif1al2	2.90558
ubxn11	2.89043
hmgb1a	2.88352
zgc:101846	2.87833
si:dkey-28b4.8	2.8723
usp6nl	2.86673
BX005085.2	2.85069
PELI3	2.84751
FUK	2.84585
setd3	2.84556
si:ch211-15p9.2	2.84521
CABZ01046432.1	2.84495
ctsll	2.84315
dre-mir-130c-2	2.83231
CR388046.6	2.82143
btbd6b	2.82006
crip2	2.81388
stil	2.81191
serinc5	2.81189
STIM2 (2 of 2)	2.80852
mvda	2.80655
sp4	2.80286
rhof	2.80216
stxbp5b	2.79869
slc25a17	2.78929
nedd4a	2.78043
cptp	2.77657
prkacaa	2.77621
ubp1	2.76654
BX005085.1	2.76395
chrna2a	2.74745
narfl	2.74376
EPHX3	2.73861
tubgcp5	2.7384
mxd3	2.73145
lin37	2.72807
rtn1b	2.72754
lss	2.717
si:ch211-212j20.1	2.712
zgc:64201	2.70929
rgl2	2.70773
rbl2	2.70708
cttnbp2nlb	2.70702
tes	2.70355
ypel5	2.68793
ganabb	2.68793
rad51d	2.68446
vcla	2.67854
si:ch211-113a14.25	2.66628
znf711	2.6632
pcmtd1	2.66205
CTTNBP2NL (1 of 2)	2.66084
smc4	2.65278
dmrt2a	2.64807
LGALS8 (1 of 2)	2.63983
pus3	2.6324
ccnf	2.63065
si:ch211-15d5.11	2.62788
gltscr1	2.61769
angel1	2.61633
cldn5b	2.61315
stag3	2.61215
elmo1	2.60925
cep72	2.60558
oip5	2.60541
prickle2a	2.60451
ddit3	2.59695
xylt2	2.57652
si:dkey-161j23.5	2.57291
smyd2a	2.5713
fam117bb	2.56789
rpf1	2.56699
cdk1	2.56466
fam117aa	2.54706
nle1	2.54665
usp37	2.5461
mchr1a	2.54427
prdm5	2.54149
epb41a	2.54026
hspa8	2.54014
BRD8 (2 of 2)	2.53952
dync1li2	2.53939
si:ch211-160m12.3	2.53714
tmbim4	2.53325
hid1b	2.53235
nfyc	2.52707
mier3a	2.52537
rab34a	2.5227
CR382283.2	2.52126
si:ch211-167b20.7	2.51766
asl	2.51714
zgc:101731	2.51504
si:ch73-356i23.1	2.51497
shmt1	2.51332
si:ch211-261i19.3	2.5122
tmod1	2.51101
mpp5b	2.50914
her6	2.508
pcdh17	2.50384
uncx4.1	2.50118
si:dkey-165g20.2	2.49441
CABZ01067024.1	2.47971
phospho2	2.47751
stk17a	2.47339
hmgxb3	2.47316
pfkpa	2.46111
marveld3	2.46073
spty2d1	2.45686
dnaja2l	2.45236
stx6	2.44956
kif1b	2.44812
egr1	2.44701
si:dkey-156c23.1	2.44324
cep128	2.44269
cbx1a	2.43776
ANKRD34A	2.43366
ston2	2.43173
rps14	2.42658
cep135	2.41395
zgc:77849	2.41038
fam208ab	2.40872
lipeb	2.40833
wdr81	2.40794
ppm1da	2.40279
ccdc43	2.40271
tfe3a	2.40235
adkb	2.40072
si:dkey-3l8.8	2.39642
zgc:112965	2.3962
gpx1b	2.39316
galnt18b	2.39263
sppl2	2.38714
polk	2.38651
gucy1b3	2.38593
ssna1	2.38199
si:ch211-51f19.1	2.38138
hspa4a	2.37444
gfpt1	2.36731
kptn	2.36673
si:dkey-15h8.3	2.36524
jun	2.36151
GFOD1	2.36076
ippk	2.35766
adcy5	2.3517
mtfr2	2.3498
atrip	2.34679
atg101	2.34256
zic2a	2.33429
jund	2.33025
pim1	2.32392
uck1	2.32137
kdelc1	2.31846
ubald2	2.30887
mob1a	2.30692
adrbk2	2.3057
cdk19	2.29824
myh14	2.29805
si:dkey-27b3.3	2.29535
arpc4l	2.29442
chst14	2.29069
si:dkey-26o16.7	2.28941
pax2b	2.28885
atp2c1	2.28651
FP102052.1	2.2807
proser3	2.27232
si:dkey-207j16.4	2.2708
otud6b	2.26807
si:dkey-108k21.28	2.26688
si:dkeyp-59c12.1	2.26198
mab21l2	2.25868
GADD45G (3 of 3)	2.25853
msx1b	2.25045
hnrnpa1b	2.24935
slx1b	2.24057
dlgap5	2.23957
tecpr1b	2.22774
dpy30	2.22534
PGBD4 (1 of 4)	2.22403
TNFRSF14 (4 of 8)	2.22246
id1	2.22048
si:dkey-153k10.9	2.22008
tmprss12	2.22008
znf341	2.22008
msx1a	2.21548
ttll11	2.21391
ckbb	2.21287
rdh10a	2.20836
prdm9	2.20537
ppp1r3cb	2.20057
abat	2.19782
adamts18	2.19776
arhgap21a	2.19145
ddx26b	2.18842
zgc:172106	2.18831
cenpf	2.18779
kdm5c	2.18539
rnf150b	2.18293
itgb5	2.18038
aacs	2.17592
si:ch211-205a14.5	2.17543
si:ch211-63o20.7	2.17325
klf11a	2.17233
wbp1la	2.17079
prss16	2.17053
lrp8	2.16935
lhx5	2.16747
nucb2a	2.16723
xab2	2.16477
si:ch211-117c9.5	2.16253
aldh4a1	2.16244
tmem129	2.15674
otud3	2.15236
si:dkey-7e14.3	2.14852
cmpk2	2.14786
rtn4a	2.14537
C13H6orf203	2.14166
sarnp	2.13962
ccdc9	2.13338
SLC25A34	2.12989
asap2b	2.12808
trim8b	2.12766
polr1c	2.12723
chka	2.12469
rin1a	2.12341
nova1	2.11798
C17H14orf159	2.10953
prkar2aa	2.1078
numbl	2.10653
si:dkeyp-86f7.3	2.10535
kdm6a	2.10116
agbl5	2.09648
med24	2.09611
ofd1	2.09579
dtymk	2.09194
zbtb40	2.08506
mapkbp1	2.08417
ankrd54	2.08242
si:zfos-905g2.1	2.07699
emx2	2.0756
DUSP18	2.07533
acin1a	2.06907
sh3bgrl	2.06898
fam188a	2.06539
smyd5	2.06273
pbx1a	2.05558
zgc:162154	2.05536
tbc1d12a	2.05376
zmym2	2.0533
scamp2l	2.04739
cdv3	2.04441
rlim	2.04062
fam129bb	2.0395
nt5dc2	2.03912
si:dkeyp-27e10.3	2.03825
rbm42	2.03126
si:ch73-216m24.3	2.02951
prkca	2.028
C24H18orf63	2.0247
pcdh7b	2.02325
cdc34a	2.02117
tnfaip8l1	2.02015
atad3b	2.01963
slc17a9b	2.01379
purba	2.01051
si:ch73-103b11.2	2.00886
zgc:153722	2.00738
camk4	2.00562
ntrk2b	2.00442
si:ch211-233a24.2	1.9996
gch1	1.99105
zfat	1.99035
tnfsf10l4	1.98885
TUBB4B (2 of 3)	1.98382
pomt2	1.98319
mink1	1.98179
ube2ql1	1.97967
si:dkey-84j12.1	1.97925
CABZ01057358.4	1.97689
zgc:64022	1.9714
rps19bp1	1.97105
fastkd3	1.96653
faf2	1.96445
rnasen	1.95739
hook1	1.95158
hmgb1b	1.94819
FAM126B (1 of 2)	1.94791
chmp2bb	1.9402
cyb561d1	1.9377
anp32e	1.93503
PAPD5	1.93439
suz12b	1.93325
rnf185	1.92917
itprip	1.9269
si:ch211-170i2.2	1.92403
r3hcc1l	1.92298
wisp1b	1.92092
dbpb	1.91864
hsp90b1	1.9175
E2F2	1.91457
otx1a	1.91349
zfpm2a	1.91241
ubxn2a	1.91147
kif15	1.91068
mettl3	1.90869
kirrel3l	1.90755
txnipa	1.90747
cd82b	1.90328
her9	1.89134
runx1	1.89093
scarb2	1.89067
pnx	1.88539
commd8	1.88486
pappab	1.87925
hnrnpl2	1.87793
cpeb1b	1.87696
bcat2	1.87694
kansl1b	1.87564
si:dkey-93m18.6	1.87517
chmp1b	1.87517
znf990	1.87258
abhd12	1.86782
calm1a	1.86771
cldng	1.86664
znf1035	1.8664
si:ch73-2d23.1	1.86513
tfb1m	1.86378
tbx5b	1.86371
sigmar1	1.86132
rpl18	1.86006
eif2ak2	1.85965
golim4b	1.85919
fras1	1.85663
slc25a32b	1.85232
comtb	1.84427
gna11a	1.8351
lactb	1.83192
tsga10	1.83138
zgc:162344	1.82752
lmod1a	1.82056
ppfibp1b	1.81973
atp6v1aa	1.81961
nup85	1.8159
cyb5r2	1.81493
spag1a	1.81343
cpt1aa	1.81327
DNM2 (2 of 2)	1.81147
mmgt1	1.80605
BX248324.1	1.80574
sgsm3	1.80487
si:dkey-163i6.7	1.8024
lrrc8da	1.80152
mboat1	1.80063
C19H6orf47	1.79939
LRP3	1.7962
nol8	1.79405
CR847898.2	1.79358
whsc1l1	1.79343
si:ch211-222l21.1	1.79016
arl14ep	1.7901
prkcbp1l	1.78997
pho	1.78906
celf1	1.78557
zdhhc20b	1.78524
dpysl5a	1.78377
pcyox1l	1.78215
pim2	1.78041
mboat2b	1.77184
hnrpl	1.76967
mogs	1.76966
sox8b	1.76863
tax1bp1a	1.76697
qsox1	1.76293
si:dkey-65b13.1	1.76053
mc1r	1.75963
dclre1b	1.75941
etv5b	1.75757
NHLRC3	1.75337
trib2	1.75054
spata2	1.74574
ntng2a	1.7429
rereb	1.74243
C10H21orf59	1.74147
cby1	1.73925
lrrcc1	1.73861
foxj3	1.73851
rnpc3	1.73799
si:ch211-134o20.2	1.73659
alkbh4	1.7365
zgc:92066	1.7361
CABZ01102528.1	1.73059
amd1	1.72905
rab3gap1	1.7281
si:ch211-232p21.7	1.72415
mrpl24	1.7229
hipk3a	1.72249
pdcd6ip	1.72201
U2	1.72009
si:dkeyp-74f1.2	1.7188
galt	1.71863
elf2a	1.71826
slc9a2	1.71676
cadm4	1.71432
zgc:63587	1.70808
nfe2l1b	1.70615
BX469901.1	1.70592
dre-mir-92b	1.69879
waslb	1.69546
si:ch211-265g22.4	1.69508
mrps18b	1.69486
naif1	1.69252
aknad1	1.69178
etnk2	1.69088
tbck	1.68828
rragca	1.68776
tmem187	1.68642
actr3	1.68469
ehd1a	1.68219
glrx5	1.68126
znf704	1.67926
glsa	1.67825
gem	1.6717
fam118b	1.67071
bora	1.67
zdhhc18b	1.66872
si:ch211-24o10.6	1.66716
kcnk5a	1.66679
map1lc3c	1.66651
matn3b	1.66056
yif1b	1.65842
si:ch211-245h14.1	1.65677
BX248122.1	1.65569
fam49ba	1.65447
si:zfos-632h11.8	1.65217
elovl7a	1.65144
faima	1.6497
fzd7a	1.64536
sel1l	1.64309
hnrnpabb	1.64283
anapc13	1.64237
pole	1.64179
cica	1.64141
USF3	1.6408
axin2	1.63648
C24H8orf33	1.63518
ankrd11	1.63471
zic3	1.62729
snx14	1.62406
hsd17b7	1.62127
U12	1.61994
mn1a	1.61968
tcf3b	1.61877
ap2a1	1.61253
tspan13a	1.6087
si:dkey-42i9.17	1.6076
lpar2b	1.60612
tmem9	1.60244
ZMAT1	1.59876
ccne2	1.5979
si:ch211-155k24.9	1.59678
qkia	1.59654
acss1	1.59217
fndc1	1.59123
itfg3	1.59013
brms1lb	1.58805
sall2	1.58678
sgtb	1.58496
hormad1	1.57848
lrriq1	1.57449
brd1a	1.57356
fam32a	1.57201
wee2	1.57192
slitrk4	1.57075
golga1	1.57055
si:dkey-19e4.5	1.57048
ubald1b	1.56806
dsela	1.56721
si:dkey-246m18.5	1.56647
abhd17ab	1.56448
cbln20	1.56373
znf346	1.56293
zgc:193681	1.5627
stat1a	1.56261
dact2	1.56078
zgc:92749	1.56026
ankrd13a	1.55836
mxd4	1.55799
kdm2ab	1.55583
znf703	1.55412
stat1b	1.5526
tbcb	1.55181
gnpnat1	1.54337
imp4	1.54293
ubxn6	1.54183
cep290	1.53796
cenpv	1.53534
si:ch211-265m20.8	1.5276
tecrl2a	1.52505
cpne8	1.52382
mcm7	1.52309
setd1ba	1.523
pds5a	1.52087
pcca	1.51721
ybx1	1.5152
zgc:162945	1.51329
si:ch211-163l21.8	1.509
ube2b	1.50816
rfx2	1.50616
eif4enif1	1.50364
cdkl5	1.50267
BX936303.3	1.50118
thyn1	1.50007
cry1aa	1.49808
lygl1	1.49377
slc25a36a	1.49265
ubac2	1.49238
pigq	1.49019
fam45a	1.4896
p3h1	1.48835
tbl2	1.48782
fam167aa	1.48735
C5H5orf34	1.48733
ptcd1	1.48573
txnipb	1.48501
kcmf1	1.48457
si:dkey-31b16.16	1.48424
si:ch73-140j24.3	1.48375
hspb2	1.48237
si:dkey-29h14.10	1.47904
e2f8	1.47801
ncbp2	1.47669
FSBP	1.4753
her15.2	1.47457
gabpb1	1.47402
si:dkey-187a12.4	1.47328
SLC9A1	1.47288
vrk2	1.47268
SOGA1 (2 of 2)	1.47217
numa1	1.47181
pvrl1a	1.46969
postna	1.46929
pla2g7	1.46855
ube2f	1.46716
rnf130	1.46394
def8	1.46293
invs	1.46253
slc10a7	1.45942
slc7a10b	1.45802
faap24	1.45585
mao	1.45387
si:ch211-161m3.2	1.45181
gas1b	1.44775
znf281a	1.44665
snap91	1.44354
snd1	1.44094
hsp70.1	1.43942
pgm2	1.43797
rxrga	1.43755
sh3glb1a	1.43674
dhcr7	1.43561
arrb2b	1.43427
clstn2	1.4341
rxfp3.3a2	1.43303
kdm7aa	1.43188
adck3	1.43133
cyp2x9	1.42876
zgc:171775	1.42524
atp2b3a	1.42244
si:ch73-138e16.2	1.42135
ARSI (1 of 2)	1.41873
dre-mir-124-5	1.41561
oprk1	1.41357
gpm6ab	1.41304
nsdhl	1.41123
ccnyl1	1.41017
zbtb25	1.40932
tmem184c	1.40556
magi3a	1.40333
pygo2	1.40314
MTNR1A (2 of 2)	1.40308
si:ch73-7i4.3	1.39893
st6galnac6	1.39743
eif1axb	1.39672
rpp21	1.39671
si:dkey-162b3.5	1.39527
NDUFB1	1.38986
degs1	1.38986
rap1gap2a	1.38978
elovl4a	1.38908
si:ch1073-299b15.4	1.38736
zgc:162969	1.38591
sgsm2	1.38589
ddx3a	1.38558
phax	1.38432
slc16a1	1.38166
slc25a43	1.38126
vangl2	1.37996
pex6	1.3781
si:dkeyp-100a1.7	1.37792
btaf1	1.37667
cpsf3l	1.3744
ccl19a.1	1.37295
gtf2h1	1.37263
ldb3a	1.37045
zpr1	1.36491
rad50	1.36491
RAB27B	1.36421
arid4a	1.35701
isl1	1.35662
pard3bb	1.35585
ahi1	1.35356
wdr3	1.35347
rps6kb1b	1.35255
adck5	1.35232
si:dkey-20i10.7	1.35072
zgc:174935	1.34869
sf3b1	1.34785
si:dkey-24m12.2	1.3462
mov10a	1.34431
znf143b	1.34313
itpka	1.34165
sox8a	1.33839
slc25a21	1.33286
C4H11orf98	1.33251
cbr1	1.33104
dscr3	1.33053
C1H4orf33	1.33035
hesx1	1.32925
fam46ba	1.32824
bub1	1.32715
cacna1ba	1.32577
si:ch211-245l1.1	1.32424
dlx1a	1.32126
si:dkey-20i20.4	1.31846
CABZ01117519.1	1.31713
dmbx1b	1.31615
tmem141	1.31583
tmx2b	1.31496
FAM210A (1 of 2)	1.31192
parp2	1.31129
rnf34a	1.31094
mycb	1.30895
SNORA26	1.30881
snx18a	1.30838
nf1b	1.30802
ngly1	1.30258
rev3l	1.30219
galca	1.30115
acadvl	1.29954
chic2	1.29876
SLC16A2 (1 of 2)	1.29847
ier5l	1.29612
BX677668.1	1.29029
srebf2	1.29014
trim55a	1.28988
pigh	1.28713
41338	1.28442
rasl10a	1.28407
gfi1ab	1.28275
cul3b	1.27979
si:ch211-79l17.1	1.27729
wu:fb55g09	1.27673
ankrd10a	1.27494
slc38a9	1.27336
ywhaz	1.27269
si:ch211-209j10.5	1.27171
cpeb4	1.27161
si:ch73-303b9.1	1.26973
kdm2aa	1.26751
zgc:113278	1.266
nedd4l	1.26564
larp1b	1.26415
scrib	1.26183
otx1b	1.26182
tpd52l2a	1.26056
rbfox2	1.26015
ddx59	1.25846
adoa	1.25746
FEZ2 (2 of 2)	1.25717
atf7a	1.2549
tmem55a	1.25464
wrb	1.25455
pou5f3	1.25247
SENP1	1.24826
cldn15a	1.24798
nudt4a	1.2423
vox	1.24209
tefb	1.2406
neurl4	1.23843
eif2d	1.23649
pfkfb2a	1.23636
smyhc2	1.23502
tmpoa	1.23404
ago3b	1.23382
mapre2	1.23337
gbf1	1.23206
yjefn3	1.22967
BX005085.6	1.22894
C18H19orf47	1.22879
fzd7b	1.22844
loxl3b	1.22781
suco	1.22671
ric8a	1.22647
hspe1	1.22489
RNaseP_nuc	1.22458
pdia4	1.22451
znf574	1.22412
zgc:123010	1.22374
emc8	1.2225
zgc:194908	1.2217
si:ch211-214j8.15	1.22075
tgfb3	1.22001
rnf145b	1.21772
afmid	1.21735
si:ch73-41e3.7	1.21558
ipo8	1.2134
tnfrsfa	1.20929
cln8	1.20682
zgc:194189	1.20671
slc25a35	1.20435
chd7	1.20393
THAP6 (1 of 2)	1.20312
aak1a	1.20233
slc10a3	1.2008
amotl2b	1.19961
casc4	1.19899
larp4b	1.19773
si:dkey-20d21.12	1.19549
flj13639	1.19494
igfbp1a	1.19287
tbc1d10b	1.19136
mrpl34	1.19068
bada	1.19031
stard7	1.19007
ror1	1.18892
st3gal1	1.18844
galnt12	1.1882
snai2	1.18705
traf4a	1.18692
tlx3b	1.18466
gpc5b	1.18449
ppef1	1.18415
echdc3	1.18336
dre-mir-29b-1	1.18332
CU467828.1	1.18141
COA4	1.18107
usf1	1.18075
pgm2l1	1.18052
hacd3	1.18015
foxd5	1.17721
dnaja2	1.17705
gxylt1b	1.17686
vkorc1l1	1.17665
slc41a1	1.17585
usb1	1.17483
si:dkey-210j14.3	1.17354
ano10a	1.17349
crb1	1.16945
slc26a11	1.16904
mhc1uka	1.1682
atg4db	1.16813
dre-mir-124-2	1.16575
rnasekb	1.1626
atp10a	1.16199
h3f3a	1.16133
arl15b	1.1612
shisa7b	1.16062
atm	1.15839
ONECUT2	1.1577
si:dkey-72l17.5	1.1569
CT737190.1	1.15669
HAUS2	1.1566
wdr19	1.15517
dffa	1.1549
ETAA1 (2 of 2)	1.15409
rfk	1.15369
ghra	1.1528
slc22a15	1.15158
slc25a36b	1.15155
ubtd1b	1.15071
slc4a4a	1.15017
si:ch211-241j8.2	1.1493
wdr90	1.14914
ano8a	1.14814
ppp1r14c	1.14807
mpped2a	1.14507
meis1a	1.1439
si:ch211-261o3.3	1.14383
ttc26	1.14374
prkra	1.1431
tbc1d4	1.14288
pmm2	1.1397
khdrbs1a	1.13963
ebag9	1.13905
si:ch211-13k20.2	1.13797
eif3jb	1.13712
ZNF768	1.13621
polr3g	1.1355
sox4b	1.13524
C13H10orf11	1.13205
fcf1	1.13109
slc2a10	1.13017
hnrnpk	1.12953
ube2e2	1.12616
ctsla	1.12393
tmem154	1.12128
fbxo25	1.12078
snx27b	1.1202
tnfaip3	1.11975
zfyve26	1.11805
orc6	1.1156
pnpla6	1.11512
rcn3	1.11499
klhl42	1.11494
si:dkey-1b17.7	1.11445
farp2	1.11372
THAP6 (2 of 2)	1.11355
snrka	1.11209
zgc:91909	1.11197
DUPD1 (1 of 11)	1.10906
trmt1	1.10827
isoc2	1.10677
neurod4	1.10654
si:ch73-190f9.7	1.1033
ALX3	1.10234
rrbp1b	1.10181
si:dkey-197c15.6	1.09898
gale	1.09813
cidea	1.09697
lsm6	1.09564
SAMD14	1.09528
asmtl	1.09443
rpl34	1.09438
si:dkey-207j16.8	1.09315
ctnnb2	1.08973
tmem176l.4	1.08783
MTHFS	1.08563
si:dkey-279j5.1	1.08482
tm7sf2	1.08439
chmp5b	1.07864
si:dkey-248g17.3	1.07816
limch1b	1.07787
efhb	1.07645
hsd17b10	1.07504
snap23.1	1.07484
RASA2	1.07345
serpinh1a	1.07153
tmem136a	1.07108
si:dkeyp-19h3.8	1.06983
si:ch73-144d13.8	1.06812
LAMTOR4	1.06751
mvk	1.06365
slc25a44a	1.06352
si:ch211-197g15.9	1.06276
rps6kb1a	1.05985
ftsj1	1.05616
letm2	1.05424
hdlbpa	1.05298
GDNF (2 of 2)	1.04938
chrm5b	1.04735
tbx3a	1.04697
cdh18a	1.0467
ndufab1b	1.0455
zgc:113333	1.04515
ipp	1.04503
ddit4	1.04491
ankmy2a	1.04404
mapk6	1.04399
si:ch73-103b9.2	1.04357
eif3f	1.04015
abce1	1.03502
erbb2ip	1.03387
cst14b.1	1.03142
spice1	1.03139
BX322597.1	1.03039
barhl2	1.02798
serpini1	1.02795
sgpp1	1.02751
slc25a10	1.02637
sox4a	1.02481
hbp1	1.024
cd2ap	1.02366
rec8b	1.02232
pex2	1.02007
supt6h	1.01566
si:dkey-56m19.3	1.01563
ssr4	1.01543
BX890616.1	1.0123
tmem248	1.01128
bbs7	1.01101
bambia	1.0105
fam89b	1.00943
e2f3	1.00883
hspbap1	1.00787
ANKRD50 (2 of 2)	1.00724
kif20bb	1.00649
CABZ01059119.1	1.00584
U7	1.00578
acad8	1.0037
smarcad1b	1.00273
dse	1.00187
si:dkey-253d23.9	1.00009
notum1a	0.999454
egln1b	0.999168
nutf2	0.998504
myo6a	0.996556
leng9	0.996141
prr14	0.994684
pole3	0.993979
si:dkey-31n5.4	0.993007
wapalb	0.992627
cpox	0.992291
BX569789.3	0.991924
si:ch211-173n18.4	0.990511
galnt1	0.990384
hspd1	0.990377
pkd2	0.989433
zgc:66350	0.987907
si:ch211-133l5.8	0.987855
si:ch211-197h24.6	0.98616
atxn7	0.984828
mkrn2	0.984697
tusc5b	0.984372
FO904970.2	0.984155
sec24b	0.983633
si:ch211-175m2.5	0.983372
trmt61b	0.980216
OVOL1 (2 of 2)	0.977422
sp5l	0.976457
il17d	0.975309
tefa	0.973837
cipca	0.973412
eftud2	0.970948
dock6	0.970502
zgc:153018	0.969701
gata6	0.967936
cdc14b	0.965956
arfgap2	0.965854
fam189a1	0.965702
ACVR2B (2 of 2)	0.965037
TRIP10 (2 of 2)	0.965001
sp3a	0.962537
il6st	0.961733
slc38a5a	0.96016
malat1	0.959177
kiaa0907	0.959053
DDX17	0.958596
si:ch211-71m22.3	0.95686
tuba8l	0.954376
ptpn11b	0.951302
si:dkeyp-67e6.3	0.951111
hlcs	0.949785
eng2a	0.94813
poli	0.948022
fgf18a	0.947581
xrcc6	0.947575
ethe1	0.945914
MED17	0.945824
klf6a	0.944251
mtrr	0.942236
crtac1a	0.941551
lyst	0.941189
RPS17	0.940991
si:ch211-121d13.5	0.940886
pou3f2b	0.939696
si:dkey-21c1.8	0.939619
flvcr2a	0.933931
klhl8	0.932815
lyrm1	0.932626
zgc:66313	0.932319
cacna1bb	0.931712
ensaa	0.931638
zgc:194285	0.931613
slc13a4	0.930525
kdm5ba	0.930024
hmgcra	0.92981
serpine1	0.929566
xylt1	0.927387
ppp1cab	0.926757
sdf2	0.925922
cpsf3	0.925461
MEGF9 (2 of 2)	0.924361
BAHD1 (2 of 2)	0.924286
myh10	0.923542
si:dkey-59k9.5	0.92141
dusp6	0.919959
seta	0.917955
si:ch211-123o7.6	0.917497
C1H4orf27	0.917391
C6H3orf18	0.916784
si:ch73-61d6.3	0.916277
capn3b	0.915791
dusp22b	0.915517
UBA6	0.915344
ebna1bp2	0.915195
CR354435.2	0.912027
gsk3ab	0.911905
FO704779.3	0.910958
si:ch1073-340i21.2	0.910123
SPEN (2 of 2)	0.909282
vipr1a	0.907628
FAM98C	0.907396
gatad2b	0.90686
si:ch211-255p10.3	0.906337
dnajb12b	0.905704
mad1l1	0.904367
cdc42	0.901775
sh3glb1b	0.900663
cry1bb	0.900263
ppat	0.900103
gba2	0.899351
slc39a5	0.897715
si:ch211-256m1.9	0.89375
zmynd8	0.8933
fam114a2	0.892451
zgc:114119	0.891483
nkx1.2la	0.890986
zgc:65895	0.890869
si:ch211-103f14.4	0.890049
si:ch211-113p18.3	0.887452
pcdh18b	0.883989
BX547934.1	0.88348
FO704819.1	0.880562
srsf9	0.880003
cpamd8	0.879967
ruvbl1	0.877892
cdca8	0.875087
desi1b	0.872076
irs4a	0.871484
letm1	0.871362
atf5b	0.868486
TMEM71	0.86776
si:dkeyp-27e10.7	0.86764
pi4kab	0.867503
dync1li1	0.867314
CHCHD5	0.8659
UBE2M	0.863854
stxbp5a	0.863295
rictorb	0.863272
flncb	0.862697
ythdf1	0.861691
znf365	0.861032
chdh	0.859433
ptgr1	0.857151
rsrp1	0.856381
zfhx4	0.85571
si:dkey-23n7.10	0.85541
znfl2a	0.854784
mtmr2	0.853883
SLC46A3 (2 of 2)	0.853534
cmtm8a	0.852329
dnajc15	0.850647
si:ch73-127m5.3	0.848211
myef2	0.847701
CPEB2	0.846237
si:dkey-70e17.2	0.843381
dhcr24	0.842068
rbpms2a	0.842007
hes2.1	0.841854
fzd8a	0.841281
anxa13l	0.839865
rgs7bpa	0.838754
tmem67	0.838377
F2RL3	0.83759
dusp7	0.837279
pls1	0.837166
C21H18orf54	0.836642
ndufa11	0.836544
cep76	0.836469
si:ch211-280c4.5	0.835516
pcdh8	0.835407
mrpl19	0.834942
slc30a1a	0.834354
adka	0.833531
lyrm2	0.831658
arhgap29b	0.831645
si:dkey-27o4.2	0.829673
dnajb14	0.829498
si:ch73-204p21.5	0.828985
pvrl2l	0.825858
mthfr	0.825488
rbm27	0.825332
si:dkey-237j10.2	0.824367
CABZ01057122.1	0.824312
b4galnt4a	0.824124
zgc:194981	0.82262
irf2bp2a	0.822613
C2CD4C (2 of 2)	0.822235
mxd1	0.819708
dre-let-7j	0.818826
catip	0.818417
RAB11FIP2	0.81799
higd2a	0.815886
wasf3a	0.813146
bmp1a	0.813077
C23H1orf116 (2 of 2)	0.81187
rnf169	0.811067
irs2b	0.810796
NUPR1L	0.810728
qrsl1	0.810484
tp53i11b	0.809047
si:ch1073-390k14.1	0.808856
dpysl2b	0.806891
sufu	0.806154
c1qtnf1	0.805783
AGO3 (1 of 2)	0.804768
zmat5	0.803594
tmem251	0.803593
papd7	0.800924
DGKK	0.800897
si:ch211-160m12.2	0.800076
si:ch211-13i23.1	0.798601
si:dkey-202e22.2	0.798049
bmpr1aa	0.796962
rhogd	0.795467
mrpl54	0.7948
sepn1	0.793764
znf318	0.793408
il13ra1	0.792763
si:ch1073-406l10.2	0.791187
si:ch73-138e16.6	0.790767
gucd1	0.789874
si:ch211-149k23.4	0.789466
chd8	0.789121
socs9	0.789025
cct5	0.787751
pnp4a	0.787633
yipf1	0.786781
slc26a2	0.785581
sfrp1a	0.784305
taco1	0.783384
si:ch211-122g23.3	0.783371
tshr	0.78308
ficd	0.780999
zgc:113424	0.779754
sema4ba	0.779486
zgc:154125	0.779125
rgs11	0.778151
lgmn	0.778122
ercc1	0.777884
trnt1	0.777234
cpped1	0.77709
mamdc2a	0.776483
si:ch73-138n13.1	0.772472
taf3	0.772029
tmem64	0.771463
si:ch211-149o24.2	0.770955
zbtb24	0.770057
CCDC18	0.769864
hhat	0.769747
cmya5	0.769029
si:ch211-276a17.5	0.767826
ntrk2a	0.767293
CABZ01079490.1	0.766566
si:dkey-11f14.2	0.76455
eve1	0.761492
frem2b	0.76083
mms22l	0.760723
si:dkey-58b18.9	0.760172
tpbga	0.759888
ctdsp2	0.758455
wrnip1	0.757873
sema4c	0.756699
samd1a	0.753735
larp7	0.753632
C17H8orf74	0.753397
magt1	0.752547
prim1	0.751773
sf3b2	0.750631
phkg2	0.75035
myca	0.749888
med19a	0.749164
si:rp71-20i5.5	0.748764
otud7b	0.748566
nceh1b	0.746104
RDM1	0.746037
kctd7	0.745781
si:dkeyp-90h9.1	0.743026
zgc:198241	0.741593
cyp3c2	0.741467
scaper	0.74011
cdc123	0.739813
actb1	0.739717
dnajb5	0.739505
paqr8	0.73832
slc25a11	0.735495
si:dkey-267p21.2	0.735095
actn1	0.734912
tpcn2	0.733762
rpl26	0.733535
epha7	0.733322
pwwp2a	0.733177
kctd2	0.733004
gigyf1	0.732902
knstrn	0.732542
MTFP1	0.730343
mid1ip1b	0.728472
si:dkeyp-50f5.4	0.72832
si:ch73-100l22.2	0.725525
PDGFD	0.725273
si:dkey-109a10.2	0.72428
si:dkeyp-15g8.5	0.723656
agfg1b	0.723314
si:dkey-15h19.2	0.723153
si:ch211-284e13.6	0.723108
srgap2	0.720902
CT030737.1	0.720509
KCNB2 (2 of 2)	0.720407
vegfc	0.720287
thoc2	0.719592
inadl	0.719293
gpsm2	0.718387
C12H10orf107	0.716411
f2rl1.1	0.71603
pgrmc2	0.714274
NCEH1 (2 of 3)	0.71391
ddx5	0.713697
gabrr2a	0.713032
ddi2	0.712995
clcn3	0.712411
chrna2b	0.711669
si:ch211-198f4.4	0.711248
atrxl	0.710426
msh6	0.710171
si:ch211-161c3.6	0.709908
fgf20b	0.7087
nop2	0.707793
MEGF6 (1 of 2)	0.706065
emc7	0.705148
klf13	0.705049
dnali1	0.704926
icmt	0.703683
FP103009.1	0.702557
prom1a	0.70197
dapk3	0.701144
puf60b	0.699547
SNORD14	0.699354
ska1	0.697921
si:ch211-208h1.1	0.697913
anp32a	0.695449
wnt2ba	0.693251
elmo3	0.693226
glyr1	0.69099
si:dkeyp-68b7.5	0.690392
zgc:174224	0.684705
tbccd1	0.684676
arl6ip1	0.684289
lrata	0.683709
bud31	0.682712
stxbp2	0.68159
rtkn2a	0.680974
nln	0.679013
wtip	0.67718
cyp27c1	0.677096
polr1b	0.675628
sav1	0.675597
znf395a	0.673422
itpkcb	0.673265
WDR31	0.673071
mal2	0.672122
them4	0.671558
zgc:109986	0.670341
ube2g1b	0.669035
afg3l2	0.668964
sdpra	0.668922
scnm1	0.667442
CRELD1 (2 of 2)	0.666721
si:dkey-3p4.1	0.666307
cpne5b	0.666
snrpa	0.665897
g3bp2	0.663257
rcor1	0.663164
tecta	0.661945
sox9a	0.661639
ldhba	0.659274
atrx	0.657773
trmt61a	0.656741
thap4	0.652849
UBC	0.651189
etv5a	0.649904
si:ch73-223f1.5	0.649669
foxg1a	0.649022
PRMT8 (1 of 2)	0.648687
parvb	0.647408
RBMS1 (2 of 2)	0.646286
irak1bp1	0.643635
letmd1	0.643313
hpse2	0.641175
grid1b	0.640653
aaed1	0.639459
neurl1ab	0.638916
six3b	0.638608
fam208b	0.637884
nr4a1	0.637398
xkr8.3	0.637099
ngrn	0.63693
ociad1	0.636032
pnpla7b	0.633897
lonrf1	0.633467
chchd4	0.633377
gpatch8	0.633177
deptor	0.629817
rpusd4	0.629375
si:dkey-50i6.5	0.62877
usp44	0.628313
oxtr	0.6282
ppiab	0.627648
cmc4	0.627624
gpatch1	0.627576
ZNF837	0.62698
lhx2b	0.626855
tbx20	0.625781
pex1	0.625412
nalcn	0.625105
srrt	0.624966
vent	0.623864
twist1a	0.623425
slc48a1b	0.623104
mapk3	0.622777
si:dkey-167i21.2	0.616648
si:dkey-171c9.3	0.615519
shha	0.6137
ift46	0.613416
chrnd	0.612502
RPL17	0.612215
pafah1b3	0.612203
phlda1	0.611729
bxdc2	0.611036
kctd10	0.607502
lypla1	0.605939
zgc:163030	0.605393
ogt.2	0.604874
reep5	0.60486
SCYL1	0.604793
nradd	0.604313
tspan18b	0.60329
C18H19orf54	0.602881
cdk5	0.602871
ncf2	0.602564
si:ch1073-219n12.1	0.602153
tango2	0.602089
kif3cb	0.601006
enah	0.60076
si:ch1073-396h14.1	0.600685
fzd5	0.600605
msh2	0.600009
si:dkey-49c17.2	0.598715
si:ch73-261i21.5	0.59745
si:dkey-178d9.3	0.595392
abt1	0.594555
fen1	0.594387
cep83	0.593915
bcl9	0.592688
RRP8	0.592648
dre-mir-1306	0.592572
mrps36	0.592031
glt8d1	0.588823
jakmip1	0.588579
prrx1b	0.588239
hdac1	0.587728
pelo	0.586922
si:dkey-165a24.6	0.585791
zgc:173575	0.584618
spata20	0.583821
myo9aa	0.58362
rln1	0.580443
asxl1	0.580006
psma5	0.579193
pear1	0.578229
prss12	0.57767
si:ch73-22o12.1	0.576504
luzp1	0.575624
pias4a	0.574286
rab5c	0.571058
atp6v1c1b	0.570669
dre-mir-193a-2	0.570152
rlf	0.569034
exosc5	0.568355
dock1	0.568305
stag2b	0.56824
RGL4	0.567447
tmem8a	0.566604
ubb	0.564918
tmem86a	0.56486
chmp2ba	0.563021
nxnl2	0.562112
uncx	0.560943
imp3	0.560515
SIL1	0.560143
anapc11	0.56014
DVL3 (2 of 2)	0.559061
ccdc80l1	0.559044
C20H12orf57	0.558315
dbpa	0.558205
suds3	0.557172
GSK3B (2 of 2)	0.556936
ier2	0.556046
kat8	0.554632
ap4e1	0.554232
zgc:114118	0.554104
rassf7b	0.553046
msxc	0.552106
prkab1b	0.551831
dre-mir-301c	0.551514
myh9b	0.550906
si:dkey-180p18.9	0.550886
usp8	0.549166
gadd45ga	0.548994
si:rp71-1i20.1	0.54887
dre-mir-205	0.547047
cax1	0.545823
rogdi	0.545493
pex12	0.541974
rx3	0.541206
ldha	0.541199
zgc:77151	0.541142
hibadha	0.540184
ZSCAN20	0.539419
eno1b	0.53912
brd2b	0.537823
kri1	0.537707
cfl2	0.537078
si:dkeyp-66d7.4	0.536106
tmem180	0.535507
si:ch211-222h17.9	0.535497
six1a	0.535
mrps16	0.534051
klf6b	0.534035
fkbp2	0.533557
appl2	0.530706
zgc:92249	0.53064
noto	0.530427
xpnpep3	0.529842
srpk2	0.528412
h2afy2	0.527795
wu:fc17b08	0.526649
nus1	0.525853
esyt1a	0.524407
hnrpkl	0.524136
sobpb	0.523969
cdk16	0.523712
si:dkey-250k15.4	0.523661
prokr1a	0.521921
SPEF1	0.521522
trip11	0.520823
gramd1a	0.520391
lrig1	0.51992
timm23b	0.518441
heca	0.516573
AIFM2	0.516126
si:dkey-242k1.6	0.515192
kdm3b	0.514832
E2F1	0.51443
sall1a	0.514315
smad1	0.513943
grk5l	0.512629
DIDO1 (1 of 2)	0.512106
wbp1lb	0.511686
cpsf1	0.510774
fabp7a	0.510296
glg1b	0.507045
NAIF1 (1 of 3)	0.506889
zbed4	0.506217
morc2	0.506
C21H5orf15	0.504789
TP53INP2	0.504548
ap1g2	0.504125
kif20a	0.503965
cyb5d2	0.503199
esco2	0.50252
rpl13a	0.502213
zhx2	0.501954
kmt2cb	0.501727
sec14l1	0.499827
myof	0.499009
KIF21B	0.498756
CU571256.1	0.498318
sass6	0.498187
dre-mir-193a-1	0.495361
ipo13	0.494191
tex10	0.493135
adh5	0.492389
pank1a	0.49208
PLEKHH3	0.491585
wu:fd14a06	0.491419
si:dkey-267l16.1	0.491072
atg4da	0.490558
ribc1	0.489613
ogg1	0.487618
si:dkey-182i1.1	0.487581
dhx32b	0.485013
si:ch211-235i11.6	0.483779
ctps1b	0.483467
wnt11	0.482838
ssbp3b	0.4819
pax3a	0.481481
rims1a	0.480009
si:ch73-386h18.1	0.479572
LIN28B	0.478788
tmem259	0.478376
mcm8	0.477043
KLHL3	0.474133
dkk1b	0.473896
tmem132e	0.472691
MAP4K4	0.471822
farsb	0.471405
si:dkey-41e15.4	0.471148
per3	0.470987
gnb2	0.469545
brd3b	0.468802
EML5	0.468778
ugt1b2	0.467255
si:rp71-1d10.7	0.466394
CT027552.1	0.465483
hsp70.2	0.464517
tpcn1	0.464309
si:dkey-148d16.5	0.462564
nbr1	0.462554
si:dkey-192l18.11	0.462496
pimr108	0.460053
six3a	0.45999
si:ch211-161h7.5	0.459698
narf	0.458648
exosc8	0.457646
prkcea	0.457437
tshz3b	0.456236
sgce	0.456116
CAAP1	0.455694
mlec	0.455497
rundc3ab	0.454611
ntn1a	0.453948
ercc5	0.453777
mfn2	0.452818
umps	0.451853
pofut2	0.45085
rnaseka	0.449708
rhoad	0.448722
smad2	0.448287
C22H19orf60	0.446631
tlr5b	0.446475
tyro3	0.444633
sall3b	0.444405
C5H11orf53 (1 of 2)	0.443453
CLDN20 (1 of 2)	0.443323
lsg1	0.443097
HNRNPUL1 (2 of 2)	0.442574
aars	0.442362
mrpl47	0.441737
slc35b1	0.441575
ZNF367 (2 of 4)	0.440974
si:ch211-74m13.1	0.440451
lrrfip1b	0.439534
crkl	0.439414
CABZ01030628.1	0.439115
zgc:162200	0.438119
ppib	0.437876
IQCA1L	0.437582
limk1b	0.437534
aspm	0.437175
uhrf1	0.437078
nitr3b	0.436823
eif3d	0.435047
adamts10	0.43486
VPS37B (2 of 2)	0.43477
FAM189B	0.434559
si:ch211-117m22.2	0.434351
cox4i1l	0.434304
vti1b	0.433193
adrm1	0.43299
stxbp5l	0.431837
rps6ka3a	0.431569
VASH1	0.431305
igf2bp3	0.430692
map3k4	0.430332
gpr146	0.428291
nenf	0.428134
tnfrsf19	0.426512
ugt2a6	0.425548
ciartb	0.425354
pbxip1b	0.425301
sh3rf2	0.424769
dolpp1	0.424131
ugp2b	0.423818
cx43.4	0.423685
zranb3	0.423125
DCUN1D3	0.421646
wipf2b	0.421147
hsp70l	0.421122
fdxr	0.420419
mhc1zfa	0.4201
tsc1b	0.419281
C3H17orf75	0.419128
iars	0.417324
rdh14a	0.417298
pdp1	0.416075
erf	0.415981
nr1d4b	0.415178
si:ch211-255f4.13	0.414896
SNORD100	0.413853
mki67	0.412049
slc25a23b	0.412045
eif4g2a	0.411128
bcas3	0.409985
dennd5b	0.409788
rspry1	0.409648
rhd	0.409102
pdpk1b	0.408661
slc43a2b	0.40761
isca2	0.406661
TMEM30B	0.406436
myom1a	0.405325
stk36	0.405095
commd2	0.404468
asb7	0.403768
CABZ01067245.1	0.403214
si:dkey-98l9.2	0.400989
atmin	0.400001
mab21l1	0.399671
brd2a	0.399326
snx22	0.398886
adra1ba	0.39617
naprt	0.395972
tmem38a	0.395943
MRPL52	0.394473
rag1	0.394256
cebpd	0.394029
efnb1	0.392543
shisa2	0.390611
sntg2	0.389547
znf1144	0.388942
ercc2	0.387201
SNORD24	0.387002
tle3a	0.386758
ftr79	0.385664
gucy1a3	0.384163
si:dkeyp-34f6.4	0.384033
eef1b2	0.383563
mlycd	0.381672
hyal1	0.381476
znf653	0.38119
plat	0.380989
hyou1	0.380416
n4bp1	0.380371
si:ch211-142h2.1	0.380365
top1mt	0.379575
tox4a	0.378354
CU459186.1	0.378023
uba2	0.377077
wdfy4	0.376775
adgrb1b	0.376076
kcnk2a	0.375692
chchd6b	0.375333
fgfr3	0.3749
ttbk1b	0.372205
C2H6orf52	0.372148
tmem30aa	0.371559
sdccag8	0.37097
helq	0.370616
arhgef11	0.370443
ankzf1	0.368762
abcc5	0.367933
cnot6a	0.367825
cfl1	0.366392
si:ch211-173m16.2	0.36498
WIPI1 (1 of 2)	0.364956
dhrs11a	0.36377
ska2	0.36368
trim35-34	0.362467
ndel1b	0.362191
si:ch211-120k19.1	0.361896
kansl2	0.361394
eif3g	0.359797
grin2da	0.359697
si:dkeyp-113d7.10	0.359228
mibp2	0.357956
NAIF1 (2 of 3)	0.357043
bcar1	0.356421
si:ch73-171a6.6	0.356227
si:ch211-213d14.3	0.356219
bicd2	0.355836
TMPRSS7	0.355087
arhgef18a	0.354915
rasl11b	0.354014
mitfa	0.353865
tmem161a	0.353714
vps13a	0.35368
adgrl2a	0.352947
gata4	0.352868
pdap1b	0.352846
grpel2	0.352712
ZNF628 (6 of 6)	0.352178
unc50	0.35135
fank1	0.348235
acaa2	0.347383
ntn4	0.346154
rtfdc1	0.345983
kif4	0.345525
fgf3	0.345182
cdkn2c	0.345117
dnajc1	0.34465
si:dkey-20i20.15	0.344399
C9H2orf69	0.343115
dusp1	0.342902
si:dkey-225n22.7	0.342854
ywhah	0.342761
esyt3	0.341697
dlg5b.1	0.341456
pygmb	0.341288
mcoln1a	0.340652
ano5a	0.340534
tsc22d3	0.338934
snapin	0.338784
rorca	0.338165
cep89	0.337685
SPAG5	0.33599
ccnl1a	0.333848
tmem44	0.333748
mest	0.333569
MAPK8IP1 (1 of 2)	0.332257
paqr6	0.332077
snrpd1	0.331962
serac1	0.331526
ubxn8	0.329869
snrpd3	0.328194
npl	0.327049
ing2	0.324554
C10H11orf63	0.323379
tlx1	0.322548
ripply2	0.321477
kdm4b	0.321211
eef1db	0.320699
si:dkey-51a16.9	0.320546
CABZ01021450.4	0.31842
CU633855.1	0.318087
dohh	0.317303
tefm	0.316564
pou3f3b	0.316373
cluap1	0.316116
lgalsla	0.315059
MPRIP	0.313826
si:ch211-195m9.3	0.312166
pdk3a	0.310806
si:ch211-12b16.1	0.310342
irx5b	0.309376
rab6ba	0.309106
zswim8	0.307365
C10H21orf91	0.306551
rab15	0.305984
nup205	0.3056
hacd2	0.304372
fut8a	0.303196
rhbdd3	0.301954
yeats2	0.3011
CABZ01059120.1	0.299575
ackr3b	0.29923
si:dkey-71p21.9	0.298406
ufsp1	0.297614
CABZ01041962.1	0.295974
cx43	0.295795
ankrd9	0.295005
r3hdm4	0.293693
kat6a	0.29327
INSM2	0.290456
polr3a	0.290171
slc16a9b	0.289837
mkks	0.289415
hand2	0.28647
sept7b	0.28416
si:ch211-176i7.2	0.283649
si:ch211-195b21.5	0.282697
rab5ab	0.281771
tmem177	0.281157
bmper	0.280895
srrd	0.280075
si:dkey-101c24.2	0.279694
slc38a4	0.279163
si:ch211-214p16.2	0.278832
mnta	0.278779
uvrag	0.277524
znf706	0.277042
uhmk1	0.276344
ftr16	0.275699
zgc:158343	0.27542
rfx4	0.273313
ppargc1a	0.27318
atp1a3b	0.27316
cnbpa	0.273154
olig2	0.272393
vwa9	0.271743
tmem79a	0.271239
pdcd10a	0.27085
mfge8a	0.270047
si:dkey-206p8.1	0.269578
irgf4	0.268535
cinp	0.267681
si:ch73-160h15.2	0.267504
rp1l1a	0.266571
CR318592.1	0.266499
rab3da	0.265629
bzw1b	0.265152
rybpb	0.264826
cx28.8	0.264424
smad3a	0.263183
med19b	0.262448
asph	0.26204
irx3b	0.260257
SOWAHA (2 of 2)	0.259825
gyltl1b	0.259391
[truncated: 377 more rows]
